# Supplementary material for: Effect of the over-dominant expression of proteins on nicotine heterosis via proteomic analysis
Source: Sci Rep. 2021 Oct 26;11:21063. doi: 10.1038/s41598-021-00614-x (PMC8548390; doi:10.1038/s41598-021-00614-x)
Supplement: Supplementary file 2 — Supplementary Information 2. [file 41598_2021_614_MOESM2_ESM.xlsx]

## Sheet: Sheet1
Protein	Accessions	Descriptions	SequenceNumber	Va116×Basma-1	Va116×Basma-2	Va116×Basma-3	Va116-1	Va116-2	Va116-3	Basma-1	Basma-2	Basma-3
A0A1S4DKJ7	A0A1S4DKJ7;A0A1S4DLK2	calcium-binding protein 39-like	1	1.42445e+06	28918.9	1.69685e+06	20465.4	74386.7	19394.8		12364.8	9505.26
A0A1S4B9L8	A0A1S4B9L8;A0A1S4DEW4	protein ABHD11-like;protein ABHD11-like isoform X1	3	3.0298e+06	59403	1.40879e+06	99111.8	89175.7	71051.9	77369.5	50433.2	66210.1
A0A1S3Y3U0	A0A1S3Y3U0	Histone H2A	3	10630019	271134	6974074	924792	1.64561e+06	464589	232705	278213	213842
Q9SBZ6	Q9SBZ6	Uncharacterized protein Sar8.2j	3	1.87526e+06	3.79578e+06	3.28806e+06	293762	519727	142118	530205		527772
A0A1S4BCX2	A0A1S4BCX2	glutathione S-transferase U8-like	3	674405	1.34833e+06		96374.3	105761	124156	216359	123307	164129
A0A1S3YT76	A0A1S3YT76;A0A1S4BXN7	heat stress transcription factor A-4b-like	1	248504		418100	11014	55124.8		105411		23260.3
A0A1S4CHI4	A0A1S4CHI4	protein RRP6-like 2	3	321735		565004	119463	59834.8	40511.8	90686.8		35130.3
A0A1S4BZ64	A0A1S4BZ64;Q9MB71	extracellular ribonuclease LE-like;RNase	2	362032	25220.9	256090	47521.3	13171.9	3761.18	86168.6	24588.3	28284.2
A0A1S4APB0	A0A1S4APB0	phospholipase A2-alpha-like	3	321526	28576.7	569506	41545.9	51416	28016.8	109551	37469.4	35030.1
A0A1S3Z5Y0	A0A1S3Z5Y0;O04362	Mitogen-activated protein kinase	5	571486	82311	443551	47528.2	51583.3		107820	59487.2	40092.3
A0A1S3YVW1	A0A1S3YVW1;A0A1S4AHA5	heat stress transcription factor A-5-like	1	301737		488916	71485.5	63890.4	16551.8	161340	29734	57219.9
A0A1S3XFX0	A0A1S3XFX0;A0A1S3XG70;A0A1S3ZU65;A0A1S3ZUF2;A0A1S4BI54;Q40544	Non-specific serine/threonine protein kinase	2		89911.2	315704	40038.3		54420.9	32902.9	42804.1	22355.2
A0A1S3ZR02	A0A1S3ZR02;A0A1S4DRS5	protein SUPPRESSOR OF K(+) TRANSPORT GROWTH DEFECT 1-like	2	153840	16083.7	193721	30869	6461.58	31199.4	38705.5	13396.8	20173.9
A0A1S3Y747	A0A1S3Y747	protein NUCLEAR FUSION DEFECTIVE 2-like	11	6.09476e+06	596022	3.9851e+06	518043	489621	375039	866932	639586	1.30647e+06
A0A1S4A2M4	A0A1S4A2M4	GDSL esterase/lipase At5g33370-like	5	1.58031e+06	101527	1.94084e+06	198547	65979	191328	515292	204503	252631
A0A1S3YES2	A0A1S3YES2;A0A1S4D5T7	AP-2 complex subunit alpha	9	431535	107639	718470	46039.7	82654.5	132895	40893.6	93386.8	103153
A0A1S4BI60	A0A1S4BI60	Cytochrome c oxidase subunit	2	11845524	2299971	12388944	2.82218e+06	799202	888541	3.89588e+06	1.08444e+06	1.13033e+06
F1T161	F1T161	Berberine bridge enzyme-like protein	10	8848251	679747	12043352	1.76159e+06	911524	322966	4228186	799408	795901
A0A1S4AQV9	A0A1S4AQV9	probable calcium-binding protein CML14	1	3.91207e+06	378992	5376597	462538	1.85296e+06	181688	1.15354e+06	153868	191256
A0A1S3XKI8	A0A1S3XKI8	uncharacterized protein LOC107766129	1	165741		302430	47509	68548		70359.1	12693.7
A0A1S3X2H9	A0A1S3X2H9;A0A1S3X2Q1	pre-mRNA-splicing factor 18-like;pre-mRNA-splicing factor 18-like isoform X1	3	610259		548964	105132	56539.6	38831.9	401549	116182	60777.6
A0A1S3Z3N3	A0A1S3Z3N3	PLASMODESMATA CALLOSE-BINDING PROTEIN 5-like	1	412066		544353	89609.9	130716	32049	303651	46184.7	55180.3
A0A1S3X808	A0A1S3X808;A0A1S4DKR2	splicing factor U2AF-associated protein 2-like	2	595612		851660	104872	137112	56383.7	454055	151008	138346
A0A1S4ANQ7	A0A1S4ANQ7	mitochondrial import inner membrane translocase subunit Tim13-like	4	981451	166021	873378	312450	184678	41863.8	289526	83115.5	74413.6
A0A1S3ZFM5	A0A1S3ZFM5;A0A1S4A6I3	60S ribosomal protein L6-like	12	6358709	1.15895e+06	2.54924e+06	782061	545498	1.08045e+06	922235	913943	856653
A0A1S3YDI6	A0A1S3YDI6	Peptidylprolyl isomerase	5	925996		792210	275116	219644	127714	442732	161187	105817
A0A140G1S8	A0A140G1S8;A0A1U8QE27;P06449;Q33C20;Q3C1I8	Cytochrome f	1	411173		570513	83682	154364		230686		42029.1
A0A1S4DMH9	A0A1S4DMH9;A0A1S4DMI1	defensin J1-2-like;defensin J1-2-like isoform X2	2	447003	242358	279676	45771.2	84616.2		193286	77488.4	23783.3
A0A1S3YPE8	A0A1S3YPE8	AP complex subunit sigma	2		162445	269991		58640.8	84390.1		51276.4	39234.6
A0A1S3X4E5	A0A1S3X4E5;A0A1S3X4V3;A0A1S3XC64	Replication factor C subunit 1	4	154367	316260	190499	95599.5	39832	76032.6	105091	26749.1	14196.3
A0A1S4AAK7	A0A1S4AAK7;A0A1S4AAQ2	double-stranded RNA-binding protein 4-like isoform X2;double-stranded RNA-binding protein 4-like isoform X1	2	92482		95445.2		37030.9	6914.35	44678.6	17749.7	21994.3
A0A1S3YTS8	A0A1S3YTS8;A0A1S3YU56;A0A1S4ALC7	mitochondrial import receptor subunit TOM6 homolog	3	54334.5	5107.52	48580.5	9745	9827.06	3531.35	15049.1	12048	9094.6
A0A1S3X523	A0A1S3X523;A0A1S4BS67;Q945T0	rapid alkalinization factor-like;rapid alkalinization factor;Rapid alkalinization factor	6	18934120	4229320	15694621	1.75967e+06	797028	582946	10653505	3699967	3.86872e+06
A0A1S4DET1	A0A1S4DET1	probable protein kinase At2g41970	2	225328	108293	193903		25888.1		95689.3	39636.8	32429.8
A0A1S3X395	A0A1S3X395	"probable plastid-lipid-associated protein 13, chloroplastic"	8	1.0838e+06	427899	1.14426e+06	374250	100684	236067	201217	246752	307964
A0A1S4CF12	A0A1S4CF12	epidermal growth factor receptor substrate 15-like 1	2	775041	130580	1.08439e+06	246080	301079	89008.6	304795	37545.1	124510
A0A1S3XBS6	A0A1S3XBS6	uncharacterized protein LOC107763315	5	541674		467624	99919.9	109005	118263	321675	106711	94802.4
A0A1S4BG77	A0A1S4BG77;A0A1S4BG79	SEC1 family transport protein SLY1-like isoform X1;SEC1 family transport protein SLY1-like isoform X2	3	266044	53478.9	165537	63732.6	64955.8	38404.6	35225.8	32648	38960.1
A0A1S4AXQ5	A0A1S4AXQ5;P29062;Q40558	pathogenesis-related protein PR-4A;Pathogenesis-related protein PR-4A;Pathogenesis-related protein 4A	3	5878542	914857	6506505	2852854	658957	277610	2.19054e+06	659762	971016
A0A1S4D7C4	A0A1S4D7C4	fibronectin-binding protein A-like	3	133913		230486	27129.2	62828.9		62292.9	96751.2	15402.6
A0A1S4B0C4	A0A1S4B0C4	probable protein Pop3	7	2.54228e+06	465840	3.49625e+06	720245	834366	169244	1.40732e+06	302120	359287
A0A0C4FST6	A0A0C4FST6;Q9MB66	DEF1 protein;Thionin like protein	2	12355859	4.10682e+06	15797122	5190485	1.61281e+06	465751	5560036	2190655	3882240
A0A1S3XB30	A0A1S3XB30;A0A1S3XIA7;A0A1S4B7H5;A0A1S4CKQ5;A0A1S4D0A1;A0A1S4D5P7	Ribosomal protein L15	5	2724615	1057522	2.15782e+06	139731	341919	939588	683863	740929	654449
A0A1S3ZN92	A0A1S3ZN92	DNA damage-inducible protein 1	15	2.67755e+06	378109	2.93791e+06	795047	682273	246621	1.1764e+06	266536	384518
A0A1S3YH85	A0A1S3YH85	"methylcrotonoyl-CoA carboxylase beta chain, mitochondrial-like"	9	567929	105789	714386	146316	74140	58902.1	203043	161938	180784
A0A1S4CBZ3	A0A1S4CBZ3	protein STRUBBELIG-RECEPTOR FAMILY 3-like	1	132478		112387	30313.7		16224.6	65769.4	44964.2	24817.7
A0A1S3YFI6	A0A1S3YFI6	Coatomer subunit alpha	2	345847	93219.6	493438	71679.7	148055	69334	177949	54716.9	36478.6
A0A0F7R4E4	A0A0F7R4E4;A0A1S3X2Y7	Methyltransferase	6	199845	138960	73598.8	30280.7	35328.8	25587.9	28460.4	87014.8	41314.1
A0A1S3YJ34	A0A1S3YJ34;A0A1S3ZID2	probable mediator of RNA polymerase II transcription subunit 26c	1	895321		755014	219268	181077	86995.4	578448	254212	174264
Q9SP09	Q9SP09	DnaJ-like protein	1	85487.8		280132	77022	45514	24110.9	98030.8	40839.2	50264.6
A0A1S3YLI1	A0A1S3YLI1;A0A1S4A1T7	prosaposin-like	2	3.82441e+06	2165361	5433146	2083198	576991	277055	2.88618e+06	666083	600026
H9CCH6	H9CCH6	Biotin carboxylase	16	868482	138507	727023	136250	146008	172184	359632	145617	130271
A0A1S4CAX0	A0A1S4CAX0	legumin B-like	2	1.51473e+06		845856	240778	513795	74972.1	920083	244609	252018
A0A1S3YKV1	A0A1S3YKV1	wound-induced basic protein	4	697100	188767	851225	211531	132063	74913.1	451090	124959	109454
A0A1S4CU31	A0A1S4CU31	"nifU-like protein 4, mitochondrial"	8	1884134	315979	2.12638e+06	559112	558573	198452	943238	251192	250110
A0A1S4AFB0	A0A1S4AFB0	splicing factor 3A subunit 3-like	7	321393	793502	271945	256281	185716	114916	145310	96914	99390.2
A0A1S4BC16	A0A1S4BC16	fasciclin-like arabinogalactan protein 1	8	733977	131604	709669	104763	211676	210875	81850.7	277698	147538
A0A1S4BUY0	A0A1S4BUY0;P33530	Phytochrome;Phytochrome A1	2		217011	140549	64765.4	28801.2	59731.2	112539	50113.6	42761.7
A0A1S4AYE7	A0A1S4AYE7	"UPF0426 protein At1g28150, chloroplastic"	2	648388		497833	125298	95121.5	85150.1	517085	164129	183334
A0A1S3XLJ2	A0A1S3XLJ2;A0A1S4BLV4	probable receptor-like protein kinase At5g47070	2	436631	101901	371106	178612	146690	100534	109015	46048.4	59497.4
A0A1S4CCY5	A0A1S4CCY5;A0A1S4CD51	uncharacterized protein LOC107817723 isoform X1;mediator of RNA polymerase II transcription subunit 15-like isoform X2	1	66746.4		58384.3	31043.2	24731.4		20490.6		11884.6
A0A1S4AA04	A0A1S4AA04;A0A1S4AD21	ABC transporter F family member 1-like;ABC transporter F family member 1	3	223687	136214	228749	86088.5	40984.7	44755.1	148355	57420.2	45274
A0A1S3XH44	A0A1S3XH44	Clathrin light chain	2	369096		325798	99780.3	50466.6		223564	140176	110296
A0A1S4B8P0	A0A1S4B8P0;V5V1W1	Non-specific lipid-transfer protein	1	484299		332750	159231			292854	81999.3	61414.1
A0A1S3XMC0	A0A1S3XMC0;A0A1S4CJT6;A0A1S4CKF5	pantothenate kinase 2;Pantothenate kinase 2;Pantothenate kinase 2	6	427778	72243	448388	168174	50462.2	83934.2	131207	128367	129703
A0A1S4CMZ0	A0A1S4CMZ0;A0A1S4CN20	mannosylglycoprotein endo-beta-mannosidase-like isoform X1;mannosylglycoprotein endo-beta-mannosidase-like isoform X2	1	50245.8	68165.9	78645.7	6551.42	55501.7	14005.7			19950.6
A0A1S4A2J0	A0A1S4A2J0	"cysteine desulfurase 1, chloroplastic-like"	2		163359	410275	104429	129287	64566.7	93024.7	122118	116111
A0A1S3XLD3	A0A1S3XLD3	calumenin-A-like	1	718479		763400	115676	131462	108344	596526	478750	198984
A0A1S4CN79	A0A1S4CN79	Glycosyltransferase	3	289611	226894	419616	132451	73537.7	126765		182458	60772.6
A0A1S3XGA2	A0A1S3XGA2	beta-xylosidase/alpha-L-arabinofuranosidase 2-like	8	481607	160302	441056	67200.3	125666	159869	221704	135040	91727.9
A0A1S3X2T9	A0A1S3X2T9	60S ribosomal protein L30-like	4	228637	272382	213186	133622	89487.5	78964.6	96061.7	79160.1	58861.7
A0A1S3XQS5	A0A1S3XQS5	nuclear pore complex protein NUP98A-like	6	669843	161942	615328	190535	151753	93477.6	361225	160885	132071
A0A1S4BH40	A0A1S4BH40	uncharacterized protein LOC107808191	3	258218		222626		64669.7	38061.3	218571	60018.1	73623.3
A0A1S3Z0Z2	A0A1S3Z0Z2;A0A1S3Z156	uncharacterized protein LOC107781840 isoform X2;uncharacterized protein LOC107781840 isoform X1	2	341028		278893	65679.7	129104		158660	155607	82888
A0A1S3ZB60	A0A1S3ZB60	putative ripening-related protein 2	8	4.34127e+06	1633334	3.23991e+06	1281216	584165	942131	2.18901e+06	1.0744e+06	1.02902e+06
A0A1S4DNT1	A0A1S4DNT1	Eukaryotic translation initiation factor 3 subunit I	14	1.49291e+06	667460	1.99334e+06	637244	428241	488427	515279	600136	559306
A0A1S3X0M4	A0A1S3X0M4	Purple acid phosphatase	1	177742		191038	110457	112238	76238.4	78053.9	23362.9	32193.8
A0A1S3XJ54	A0A1S3XJ54;A0A1S4BUC0	NADH dehydrogenase [ubiquinone] 1 beta subcomplex subunit 10-A-like	8	1.54044e+06	822313	1.66307e+06	389204	652292	145182	1.32683e+06	359733	287157
A0A1S3XLU0	A0A1S3XLU0;A0A1S4DBS0;A0A1S4DCE1	mitochondrial import inner membrane translocase subunit TIM44-2-like;mitochondrial import inner membrane translocase subunit TIM44-2-like isoform X2;mitochondrial import inner membrane translocase subunit TIM44-2-like isoform X1	6	404701	140768	519023	217151	84055.9	110456	172856	125525	129343
A0A1S4C5X4	A0A1S4C5X4	"oxygen-dependent coproporphyrinogen-III oxidase, chloroplastic"	11	512256	211030	814839	97274.8	205667	282072	162568	249545	237174
A0A1S4BCE1	A0A1S4BCE1;A0A1S4CH60	uncharacterized protein LOC107806770;uncharacterized protein LOC107818788	1	934767		1.10503e+06	314411	389129		427549	512437
A0A1S4APS2	A0A1S4APS2;A0A1S4C8S0	protein phosphatase 1 regulatory subunit pprA-like	3	223380	83950.3	182952	43390.6	107902	88999.5		47833.9	42447.5
A0A1S4CFC4	A0A1S4CFC4	ACT domain-containing protein ACR12-like	2	973569	483352	452616	346346	219758	252034	226894	280571	220988
A0A1S3YP25	A0A1S3YP25;A0A1S3YP41;A0A1S3YPV2	protein BTR1-like isoform X3;protein BTR1-like isoform X1;protein BTR1-like isoform X2	4	100592	59980.2	127316	51631	23495.4	63129.5		32716.7	24216.4
A0A0S0N4U0	A0A0S0N4U0;A0A1S3Y8Q8	Tubulin alpha chain	4	251498	222572	315179	87067.3	186327	77677.2	150103	61253.6	89645.8
A0A1S3X5T5	A0A1S3X5T5;A0A1S4ATY2	ethylene-insensitive protein 2-like	4	147555		121765	58198.5	81023		64473.2	20309.3
A0A1S3YPS6	A0A1S3YPS6	GDSL esterase/lipase At1g29670-like	10	4.42055e+06	1.34786e+06	5471743	1.94714e+06	1.50719e+06	796757	2.69493e+06	1.16385e+06	1.24577e+06
A0A1S3X2I0	A0A1S3X2I0	"thioredoxin Y1, chloroplastic-like"	2	233518		293925	102250	83832.9	39956.5	208002	93404.6	134990
A0A1S4BST6	A0A1S4BST6	vesicle-associated membrane protein 722-like	4	308594	231720	349110	26727.8	87609.2	114167	166085	155378	195188
A0A1S3YSG1	A0A1S3YSG1;A0A1S3YST4;A0A1S4DRC7;A0A1S4DRE6	uncharacterized protein LOC107779229 isoform X2;uncharacterized protein LOC107779229 isoform X1;uncharacterized protein LOC107832639 isoform X1;uncharacterized protein LOC107832639 isoform X2	4	292183	135731	176467	78098.6	51725	32340.5	209997	76725	58734.6
A0A1S4CBD4	A0A1S4CBD4;A0A1S4CBW3	probable LRR receptor-like serine/threonine-protein kinase At1g06840 isoform X2;probable LRR receptor-like serine/threonine-protein kinase At1g06840 isoform X1	3	465415	369717	268750	209631	142563	46711.3	277705	154125	96529.9
A0A1S3X5Z8	A0A1S3X5Z8;A0A1S3XUP9	uncharacterized protein LOC107761618;uncharacterized protein LOC107768935	3	260773	119870	261461	55649.8	153533	84414.9	98444.5	83852.2	63682.3
A0A1S4B4G8	A0A1S4B4G8;A0A1S4BA92;A0A1S4BAC1;A0A1S4BAD6;A0A1S4BAH8	"isocitrate dehydrogenase [NAD] regulatory subunit 1, mitochondrial-like;isocitrate dehydrogenase [NAD] regulatory subunit 1, mitochondrial-like isoform X3;isocitrate dehydrogenase [NAD] regulatory subunit 1, mitochondrial-like isoform X2;isocitrate dehydrogenase [NAD] regulatory subunit 1, mitochondrial-like isoform X4;isocitrate dehydrogenase [NAD] regulatory subunit 1, mitochondrial-like isofo…	3	104740	67852.8	146934	55710.4	23772.7		62890.9		36869.3
A0A1S3XV64	A0A1S3XV64;A0A1S4DK23;A0A1S4DKE1	Vacuolar protein sorting-associated protein 28 homolog;Vacuolar protein sorting-associated protein 28 homolog;vacuolar protein sorting-associated protein 28 homolog 2 isoform X1	2	100005		97301.6	48917.4	39347	31029.7	81126.1	26123	22968.5
A0A1S3YH03	A0A1S3YH03;A0A1S3Z283	ABSCISIC ACID-INSENSITIVE 5-like protein 7	2	180844		290138	103900	138146	23914.2	98415.3	134854
A0A1S3YLS5	A0A1S3YLS5;A0A1S3YLU2;A0A1S3YLU7;A0A1S3YMU4	peroxisomal (S)-2-hydroxy-acid oxidase-like isoform X1;peroxisomal (S)-2-hydroxy-acid oxidase-like isoform X2;peroxisomal (S)-2-hydroxy-acid oxidase-like isoform X3;peroxisomal (S)-2-hydroxy-acid oxidase-like isoform X4	2	543134	294420	560144	152110	205665	238684	234630	171330	187104
A0A1S4C432	A0A1S4C432	Structural maintenance of chromosomes protein	11	186233	87740	142780	41121.8	56300	72112.8	19247.9	95615	70873.5
A0A1S3XPL6	A0A1S3XPL6;A0A1S3YBU4	bifunctional riboflavin kinase/FMN phosphatase-like	7	198637	261628	192489	60739.2	136448	130022	57417.2	93631.1	83517.1
A0A1S3XGK9	A0A1S3XGK9	1-aminocyclopropane-1-carboxylate oxidase 1-like	4	123837	131637	177849	71315.2	36690.7	53284.8	96681.8	85886.6	29635.6
A0A1S3Z1S8	A0A1S3Z1S8	probable fructokinase-7	3	191836	221265	256106	71719.2	60443.3	89819.5	156528	134067	65383
A0A1S3XA26	A0A1S3XA26;A0A1S4B3D9	"cysteine desulfurase, mitochondrial-like;cysteine desulfurase, mitochondrial-like"	6	434751	184729	224201	84674.6	55964.5	111182	161347	186091	135808
A0A097BTZ1	A0A097BTZ1;A0A1S4AVL7;A0A1S4BS96;A0A1S4BSJ5	ATP-dependent Clp protease proteolytic subunit	2	324355	186075	296245	81457.6	169773			119829	99373.4
A0A1S3YCL4	A0A1S3YCL4;A0A1S3ZU15;A0A1S3ZU29	putative protease Do-like 14;putative protease Do-like 14 isoform X1;putative protease Do-like 14 isoform X2	3	140871	78845.6	142615	62183.9	75889.2	36113.8	74070.7	23005.7	47275.5
A0A1S4CK96	A0A1S4CK96	miraculin-like	4	350148	127994	390084	72258.8	185005	97394.5	208447	84076.2	118226
A0A1S4AP10	A0A1S4AP10;A0A1S4BQX3;A0A1S4BQZ7	probable Xaa-Pro aminopeptidase 3;probable Xaa-Pro aminopeptidase 3 isoform X2;probable Xaa-Pro aminopeptidase 3 isoform X1	1	215700		191399		104717	44156.5	156440	81440.8	61930.6
A0A1S4BI16	A0A1S4BI16	defensin Lc-def-like	3	72619.3	92686.2	117098	37166.7		17736.1	74434.6	60453	17949.6
A0A1S3Y6I9	A0A1S3Y6I9	defensin J1-2-like	1	36964.2	31635.7	57862	12913.2	12628.4		40153.6	12889.3	14886.6
A0A1S4AEU7	A0A1S4AEU7	uncharacterized protein LOC107796902	1	183550		163373	123665	70841	18780.6	151161	37640.3	60860.2
A0A1S4BNR1	A0A1S4BNR1	nuclear pore complex protein NUP62-like	2	404886		459261	245349	128032	127105	328107	150655	184099
A0A1S4A9D6	A0A1S4A9D6;A0A1S4A9J7	"outer envelope protein 80, chloroplastic-like isoform X2;outer envelope protein 80, chloroplastic-like isoform X1"	1	327900		383885	116864	133287	189921		161357	205707
A0A1S3XUF6	A0A1S3XUF6	Mitochondrial fission 1 protein	1	269564		275140	140397	135891	92181	213517	90211.6	71886.2
A0A1S4B6N0	A0A1S4B6N0	L-gulonolactone oxidase 3-like	3	340316	197274			154488	105081		145808	84821.4
A0A1S3XAF1	A0A1S3XAF1;A0A1S3XB38;A0A1S3XB46	ISWI chromatin-remodeling complex ATPase CHR11-like;ISWI chromatin-remodeling complex ATPase CHR11 isoform X1;ISWI chromatin-remodeling complex ATPase CHR11 isoform X2	3	106438	72589.3	106672	50764.9	61695.3	32073.9	65442.9	25424.1	25119.7
A0A1S4D3U3	A0A1S4D3U3;A0A1S4D4A6	aspartic proteinase-like protein 2 isoform X2;aspartic proteinase-like protein 2 isoform X1	2	1.18185e+06	301238	1.16096e+06	309303	395435	376992	603446	297870	441510
A0A1S3ZYJ3	A0A1S3ZYJ3;A2SXR4	Uricase	7	151855	81139.6	200161	55001.5	96621.9	64848.5	91726.4	26539.2	64518.7
A0A1S4AC68	A0A1S4AC68	glutathione S-transferase T1-like	2	617441	417950	445060	167112	192561	153678	411586	235856	207024
A0A1S3XCD1	A0A1S3XCD1;A0A1S3XCE8;A0A1S3ZYF9	V-type proton ATPase subunit;V-type proton ATPase subunit d1-like isoform X2;V-type proton ATPase subunit	5	853801	259991	836375	232410	324539	471606	361265	192289	223761
A0A1S4BDV2	A0A1S4BDV2	clustered mitochondria protein-like	1	66371.1		91931.1	34289.9	39322.3	19267.6	59642.3	32542.4
A0A1S3Z835	A0A1S3Z835;L8B431	"allene oxide synthase, chloroplastic-like;Allene oxyde synthase"	3	266619	111502	327653	147911	137801	78656.4	161895	58072.3	75908.4
A0A1S4DEU5	A0A1S4DEU5;C3PTS5	cyprosin-like;Aspartic protease	3	381365	416635	548753	196952	288528	134277	390728	147093	103698
A0A0K0XR60	A0A0K0XR60;A0A1S3YLT7;A0A1S3YW64;A0A1S4A7C8	Autophagy-related protein 3	2	310530	152364	277083	170222	83276.4	76990.2	167174	101502	95048.3
A0A1S4BB77	A0A1S4BB77;A0A1S4CGU1	GTP-binding protein SAR2;GTP-binding protein SAR2-like	11	874617	434746	936717	187520	638601	378126	488977	213359	212042
A0A1S4DLU6	A0A1S4DLU6	subtilisin-like protease SBT1.6	14	525283	424682	761039	204230	228523	206780	512505	171708	307037
A0A1S4B0A4	A0A1S4B0A4;A0A1S4B0Q9;A0A1S4DH14	uncharacterized protein LOC107803234 isoform X1;uncharacterized protein LOC107803234 isoform X2;uncharacterized protein LOC107829690	1	125556		120415	96933.7	73384.3		73191.5	28394.1	23435.2
A0A1S3X239	A0A1S3X239	18.8 kDa class II heat shock protein-like	1		34890.2	27693.1	6804.72	9820.89	6573	22479.1	23029.8	21992
A0A1S3Y2Y7	A0A1S3Y2Y7;A0A1S4C1W4	"cystathionine gamma-synthase 1, chloroplastic-like;cystathionine gamma-synthase 1, chloroplastic-like"	4	111791	163925	151165	38173.8	133423	76236.3	57497.4	63859.8	43729.9
A0A1S3YAQ4	A0A1S3YAQ4;A0A1S3ZSI3	nuclear transport factor 2-like	2	96415	73699.9	132597	43057	46549.5	30926.5	99105.1	38208.9	35410.9
A0A1S3Z3L4	A0A1S3Z3L4;A0A1S4BV37	exocyst complex component SEC3A-like;exocyst complex component SEC3A	4	78634.9	83240.5	133901	29453.7	15185.1	85856.5	31931.4	79951	45477.9
A0A1S3Y3V1	A0A1S3Y3V1	2-oxoglutarate-dependent dioxygenase DAO-like	3	78813.2		87160.9	56800.6	45677.7		48364.6	34894.1	17578.9
A0A1S3ZG71	A0A1S3ZG71;A0A1S4ATU8	TBC1 domain family member 13-like	8	627238	361992	745287	400483	213262	151753	470776	217975	252502
A0A1S3XRX5	A0A1S3XRX5;A0A1S3XS43	"D-amino-acid transaminase, chloroplastic-like isoform X1;D-amino-acid transaminase, chloroplastic-like isoform X2"	3		84633.5	88102.3	50264.7	32107		53656.5		34096.5
A0A1S3ZC53	A0A1S3ZC53	malonate--CoA ligase-like	2	89734.6	48784.2	87370.1	37462.9	32012.9	29795.1	52299.5	34844.5	36404.5
A0A1S3Y8V8	A0A1S3Y8V8	"glutathione S-transferase DHAR3, chloroplastic"	6	824278		995738	582955	753878	285284	533393	237045	325159
A0A1S3WYU5	A0A1S3WYU5;A0A1S3ZTB8	B-cell receptor-associated protein 31-like	4	506629	719632	611954	224233	228681	259488	513679	379944	239365
A0A1S4DA59	A0A1S4DA59	V-type proton ATPase subunit E-like	6	386102	223815	473327	215558	143911	153665	287939	85574	206497
A0A1S4AQR9	A0A1S4AQR9	subtilisin-like protease SBT1.7	6	754167	1.32041e+06	1.53398e+06	216205	665381	551105	980548	687755	542201
A0A1S3ZF94	A0A1S3ZF94;A0A1S4A1G4	"ATP-dependent zinc metalloprotease FTSH 10, mitochondrial-like;ATP-dependent zinc metalloprotease FTSH 10, mitochondrial-like"	4	144774	75638.4	103373	34536.9	17622.6	62687.2	75835.3	65289.9	71070.4
A0A1S3Y274	A0A1S3Y274	"protein SLOW GREEN 1, chloroplastic-like"	7	367345	326688	425233	314926	238070	152668	251152	70921.1	103368
A0A0A8WH00	A0A0A8WH00;A0A1S4BCD6	Aquaporin PIP1 5;aquaporin PIP1-2 isoform X2	3	133170	164415	139880		43568.3	91058.7	108711	71118.3	56500.7
A0A1S3YGR9	A0A1S3YGR9;A0A1S3ZI08	Malate dehydrogenase	3	232717	364332	262289	174401	204048	118073	160690	94394.2	127167
A0A1S4C7B8	A0A1S4C7B8;W0KML3	ubiquitin-conjugating enzyme E2 27-like;Ubiquitin conjugating enzyme	3	473516	198159	484712	237572	193886	128917	206893	252330	163261
A0A1S3Z0F7	A0A1S3Z0F7;A0A1S3ZH53	"putative transferase At4g12130, mitochondrial isoform X1;putative transferase At4g12130, mitochondrial"	4	312568	178570	452855	167312	211581	81978.6	221816	150723	142370
A0A1S3XHR3	A0A1S3XHR3	uncharacterized protein LOC107765337	6	252486	120338	229113	128744	65386.2	36636.4	164149	112079	117023
A0A1S3XDP9	A0A1S3XDP9	peroxiredoxin-2B-like	1	2.32452e+06		2.47842e+06	706847	1.44437e+06	1.37391e+06			1.46062e+06
A0A1S3XTU2	A0A1S3XTU2;A0A1S4CZH2	Peroxidase	3	458392	227726	609189	234584	178909	241888	326182	208820	156800
A0A1S4AFV7	A0A1S4AFV7;O24146	4-coumarate--CoA ligase 2	3	160608	79691.3	134775	80431.2	76015.6	38331	100526	50164.8	44786.5
A0A1S3X155	A0A1S3X155;A0A1S3X1Z6	WPP domain-interacting tail-anchored protein 1-like isoform X2;WPP domain-interacting tail-anchored protein 1-like isoform X1	3	129214	104293	113818	58604.8	43924.2	43812.8	120238	44621.1	50331.7
A0A1S4CB73	A0A1S4CB73	"quinolinate synthase, chloroplastic-like"	16	1.85715e+06	2783291	2.11308e+06	1475517	241634	1.27529e+06	1.18256e+06	1.83867e+06	1.0202e+06
A0A1S4A3B3	A0A1S4A3B3	Delta-aminolevulinic acid dehydratase	7	71798.9	61323.1	58886.6	16880.1	30612	51116.3	34193	30997.8	37719.8
O24162	O24162	5-epi-aristolochene synthase (Fragment)	4	542428	404995	392909	167550	96559.2	158287	372725	437077	175164
A0A1S4BLL1	A0A1S4BLL1	alpha-L-arabinofuranosidase 1-like	23	1.9583e+06	1.1641e+06	2.63538e+06	613803	731572	1.22242e+06	1.20115e+06	1.14527e+06	1.14366e+06
A0A1S3WYJ4	A0A1S3WYJ4	NADH dehydrogenase [ubiquinone] 1 beta subcomplex subunit 9-like	4	398243	186540	291193	134319	113377	91662.6	226885	144479	216891
A0A1S4D3X7	A0A1S4D3X7	alpha-L-fucosidase 1-like	5	207518	127903	196323	102658	72023.3	90712.6	115629	86562.2	97923.9
A0A1S3XA42	A0A1S3XA42;A0A1S3XAI7	"acyl-coenzyme A oxidase 4, peroxisomal isoform X1;acyl-coenzyme A oxidase 4, peroxisomal isoform X2"	5	128216	68031.9	161453	49440.5	70254.6	91913.8	44153.9	83641.5	41088.6
A0A1S4BJ43	A0A1S4BJ43	"probable 3-hydroxyisobutyrate dehydrogenase-like 1, mitochondrial"	3	93476.5	45532.9	130703	54251.4	62865.9	37966	48252.4	46217	39301.3
A0A1S3XZ22	A0A1S3XZ22;A0A1S3Y0V4	ATP-dependent Clp protease proteolytic subunit	8	631021	373556	732444	413154	283698	341084	376505	180638	289638
A0A1S3Y9C6	A0A1S3Y9C6	uncharacterized protein LOC107773869 isoform X1	3	115320	130377	86824.7	57325.6	62165.4	73329.2	64466.3	63673	41750.1
A0A1S3YGW5	A0A1S3YGW5;A0A1S3YHP4;A0A1S3Z160;A0A1S3Z1U5;W8RJD0	"solanesyl diphosphate synthase 3, chloroplastic/mitochondrial-like isoform X2;solanesyl diphosphate synthase 3, chloroplastic/mitochondrial-like isoform X1;solanesyl diphosphate synthase 3, chloroplastic/mitochondrial-like isoform X2;solanesyl diphosphate synthase 3, chloroplastic/mitochondrial-like isoform X1;Geranyl pyrophosphate synthase"	3	80974.5		87939.4	35598.2		40023.3	74320	38680.8	42053.8
A0A1S4BTR8	A0A1S4BTR8	dynamin-related protein 1E-like	2	61677.2	73784.1	71531.9	8320.92		55896.7	50574.2	34461.5	39413.9
A0A1S3XL06	A0A1S3XL06;A0A1S3Z1Y9;Q6T7F3	Amidophosphoribosyltransferase	2	171550	159461		50433	93271.8	127448		106872	78702.6
A0A1S4A824	A0A1S4A824;A0A1S4BBV8	ATP-dependent Clp protease proteolytic subunit	5	212526	151647	218786	101221	55351.5	91033.7	172918	136648	86509.9
A0A1S4DGN5	A0A1S4DGN5	Superoxide dismutase	12	4.55891e+06	2.42233e+06	6.25677e+06	2.20968e+06	3231792	2.65965e+06	2.43568e+06	2.01208e+06	2076272
A0A1S3ZQX9	A0A1S3ZQX9	prolyl endopeptidase-like	12	229416	209988	231518	106452	45287.3	120194	178809	169664	129819
A0A1S4D5N8	A0A1S4D5N8;A0A1S4D5V0	anthranilate phosphoribosyltransferase isoform X1;anthranilate phosphoribosyltransferase isoform X2	7	223468	142695	255352	48929.4	101889	81399	184119	121383	158891
A0A1S4BBF2	A0A1S4BBF2	thioredoxin domain-containing protein 9 homolog	3	27724.7	15876	32043.9	15902.9	20702.4	9607.74	20114.7	9445.31	10151.9
A0A1S4AJU5	A0A1S4AJU5;A0A1S4AJZ5	uncharacterized protein LOC107798473 isoform X2;uncharacterized protein LOC107798473 isoform X1	2	85761.9	69903.6	85435.9	55133.2	53335.1	41469.4		18037.2	60816.9
A0A1S4CES4	A0A1S4CES4	Threonine dehydratase	3	166018	114910	160072	94320.2	52396.1	60977.8	127783	99284.1	69412.9
A0A1S4A439	A0A1S4A439;A0A1S4CKF8	ABC transporter E family member 2-like;ABC transporter E family member 2	7	273790	297824	512243	173626	140261	296391	241387	198355	200594
A0A1S4BBS1	A0A1S4BBS1;A0A1S4BBV9;A0A1S4BBW7;Q70Z16	nucleosome assembly protein 14 isoform X3;nucleosome assembly protein 14 isoform X1;nucleosome assembly protein 14 isoform X2;Nucleosome assembly protein 1;4	1	205043		245657	191587	111205	97272.9	139395		111367
A0A1S4A9C8	A0A1S4A9C8;A0A1S4A9I3	apoptosis inhibitor 5-like isoform X1;apoptosis inhibitor 5-like isoform X2	1	158431		204554	145876	86593.9	110186	104032	80191.6	104381
A0A1S3XW26	A0A1S3XW26	(+)-neomenthol dehydrogenase-like	1	72651.8		94569.1	67304.3	60583.5	47693.4	54488.2	25474.3	35795.6
A0A1S3Y2K8	A0A1S3Y2K8	beta-ureidopropionase-like	6	94076.7	125254	143427	47695.9	121260	76015.4	79296.7	52943.5	44642.4
A0A1S3YUL3	A0A1S3YUL3	probable glutathione S-transferase	11	245304	158459	276550	191163	79859.9	96826.9	198697	126017	98880.3
A0A1S3ZJS9	A0A1S3ZJS9	Pyruvate kinase	10	203780	185080	305025	120467		184131	98460.5	170737	99412.5
A0A1S3XKM0	A0A1S3XKM0;A0A1S4AWH0	Glutamine synthetase	5	149437	168143	131424	139543	91719.3	91435.1	30268.4	100689	73639.4
A0A1S3X6W9	A0A1S3X6W9	Pyrophosphate--fructose 6-phosphate 1-phosphotransferase subunit alpha	9	713956	563532	935091	527670	465029	528321	423436	317041	337153
A0A1S3ZH17	A0A1S3ZH17	basic 7S globulin-like	3	138643	157396	155420	82789.7	58635.5	69255.4	123892	126942	82676.2
A0A1S3Z5P8	A0A1S3Z5P8	mitochondrial acidic protein MAM33-like isoform X1	3	1198608	960887	1.81865e+06	950153	765590	565915	1.14809e+06	653294	728925
A0A1S4A8H3	A0A1S4A8H3;A0A1S4A8M5;A0A1S4BY68	protein EMSY-LIKE 3-like isoform X2;protein EMSY-LIKE 3-like isoform X1;protein EMSY-LIKE 3-like	2	195411		159421	127990	110309	104641	127187	52453.6	121277
A0A1S4DFP5	A0A1S4DFP5;A0A1S4DRG2	26S proteasome non-ATPase regulatory subunit 12 homolog A-like	13	578529	419823	386655	278063	243379	354084	243260	320537	239018
A0A1S4A1V3	A0A1S4A1V3	Succinate-semialdehyde dehydrogenase	24	1.37783e+06	857563	1.92028e+06	821604	806853	1.00057e+06	750420	812454	870517
A0A1S4DB13	A0A1S4DB13	"probable fructokinase-6, chloroplastic"	10	1.39924e+06	1404992	988490	699696	544130	891467	981092	817909	690146
A0A1S3ZMG1	A0A1S3ZMG1;A0A1S3ZYY4;A0A1S4AAH9	Serine/threonine-protein phosphatase 2A 55 kDa regulatory subunit B	3	166959	126995	181913	57586.9	64870.3	129339	127286	94737.3	108377
A0A1S3X7V8	A0A1S3X7V8;A0A1S4CB00	"probable 2,3-bisphosphoglycerate-independent phosphoglycerate mutase;probable 2,3-bisphosphoglycerate-independent phosphoglycerate mutase"	4	196973	145951	271277	144878	187129	97399.1	133072	119637	78460.1
A0A1S3YKI8	A0A1S3YKI8	"Succinate dehydrogenase [ubiquinone] flavoprotein subunit, mitochondrial"	15	1214658	634239	960782	559175	601503	700953	400560	661473	605374
A0A1S3XGH3	A0A1S3XGH3	Amine oxidase	2	462684	336159	399745	344705	184058	190396	386653	253029	148665
A0A1S4BH12	A0A1S4BH12	40S ribosomal protein S27	2	262421		292305	176884	147533	134293		247375	170190
A0A1S3XVA1	A0A1S3XVA1	splicing factor 3B subunit 1-like	5	228578	153900	187243	90409.9	98966.5	133545	136698	137641	123140
A0A1S4CU78	A0A1S4CU78	Serine/threonine-protein phosphatase	5	164456	144870	127646	86273	126094	78239	118019	81275.3	62900.6
A0A1S3X611	A0A1S3X611	probable UDP-arabinopyranose mutase 5	6	333625	414205	331770	222695	202987	274626	254058	249284	165655
A0A1S3ZFG7	A0A1S3ZFG7	probable 2-oxoglutarate-dependent dioxygenase AOP1	7	231688	180412	236069	190537	121176	133887	149886	125555	104331
A0A1S4AJF4	A0A1S4AJF4;A0A1S4AJZ1;A0A1S4BR79;A0A1S4BRA0	Ubiquitin carboxyl-terminal hydrolase	7	276501	218595	389009	163984	204208	148363	250925	195060	165557
A0A1S4CCB8	A0A1S4CCB8	vesicle-fusing ATPase-like	16	354930	316380	253797	167484	136845	241126	154732	269934	217538
A0A1S3Z362	A0A1S3Z362;A0A1S3Z373	acylamino-acid-releasing enzyme-like isoform X2;acylamino-acid-releasing enzyme-like isoform X1	5	69605.6	60173.7	73841.7	45075.4	56186.3	50681.1	34038.3	31120.5	45816.7
A0A1S4CPD1	A0A1S4CPD1;A0A1S4CR05	Uridine kinase	2	100522	85888.5	74830.2	44490.8	32550.4	81248.2	57228.7	71008.7	51935.6
A0A1S3YYG2	A0A1S3YYG2	Glycine cleavage system P protein	14	438218	416622	570036	297132	253570	241954	329046	425890	312530
A0A1S4BBK3	A0A1S4BBK3	glutelin type-B 2-like	8	237828	189902	224907	102583	164252	193667	123990	130352	137714
A0A1S3YMX2	A0A1S3YMX2	uncharacterized protein LOC107777802	4	119232	97132.1	160077	113153	51065	84343.2	87570.8	81078.4	74846.7
A0A1S3YUZ1	A0A1S3YUZ1	Pyrophosphate--fructose 6-phosphate 1-phosphotransferase subunit beta	19	214181	136215	211214	87479.3	130564	121254	139577	142454	114339
A0A1S3WYM6	A0A1S3WYM6	actin-101	11	1.8619e+06	1.89344e+06	2.0472e+06	898940	1.32617e+06	687566	1.71475e+06	1.48494e+06	1.49299e+06
A0A1S3ZR64	A0A1S3ZR64;P30359	probable cinnamyl alcohol dehydrogenase 1;Probable cinnamyl alcohol dehydrogenase 1	11	222923	132121	219842	165549	112659	115641	139744	103395	117396
A0A1S4BT83	A0A1S4BT83	KH domain-containing protein At4g18375-like	7	88299.7	140409	130267	192481	225121	140625	189911	134131	201525
A0A1S3YTZ2	A0A1S3YTZ2;A0A1S4CS20	Ketol-acid reductoisomerase	22	823278	926575	813203	1188998	1.32356e+06	1.74552e+06	861760	1.31901e+06	1.35052e+06
A0A1S4BRZ6	A0A1S4BRZ6	endonuclease 4-like	9	1.57257e+06	1.31873e+06	1.24078e+06	2.46016e+06	2313630	1345307	2.63207e+06	1.85922e+06	2.06916e+06
A0A1S3XDM4	A0A1S3XDM4;A0A1S3Z918	calumenin-like;calumenin-B-like	2	65784.9	102913	68519.1	125290			138541	132066	91105.2
A0A1S4DKZ0	A0A1S4DKZ0;B6RCM0	uncharacterized protein LOC107830885 isoform X2;Chilling-responsive protein	22	1.79775e+06	1423753	1.96532e+06	2840934	3.2301e+06	3.22759e+06	1.76982e+06	2.5566e+06	2.36925e+06
A0A1S3ZZL0	A0A1S3ZZL0	enolase-like	44	2766361	2717244	2869326	2.70683e+06	4.72065e+06	4.18091e+06	4274289	5438216	4.68723e+06
A0A1S3Z550	A0A1S3Z550	transcription factor Pur-alpha 1-like isoform X2	8	249242	278421	257713	389554	517236	486546	348561	355935	364181
E2F3S8	E2F3S8	G-strand specific single-stranded telomere-binding protein 1	2	29530.3		19198.8	44132.4	41153.7	25444.1	36642.3	42366.9	43001.4
A0A1S3X3D2	A0A1S3X3D2;A0A1S4B3X4	lanC-like protein GCL1	2	54749.9	70178.6			118774	99550.7		86954.2	98372.5
A0A068JFR6	A0A068JFR6	Triosephosphate isomerase	12	1.55769e+06	1.96025e+06	1.19506e+06	2.56131e+06	2.86159e+06	3.20053e+06	1.44238e+06	2615221	2.59351e+06
A0A1S4A4G2	A0A1S4A4G2;A0A1S4DQ26;A0A1S4DQ33	RNA-binding protein 8A-like;RNA-binding protein 8A-like isoform X1;RNA-binding protein 8A-like isoform X2	1	134675	111654	60718.6	243175	141568	181087	143635	137712	165184
A0A1S3XYS0	A0A1S3XYS0;A0A1S4D1H4	NAP1-related protein 2-like	8	461982	794220	334510	847268	993730	954495	522960	1.00299e+06	943358
A0A1S3Z6E6	A0A1S3Z6E6	V-type proton ATPase subunit H	6	146406	135166	148744	217827	331968	265438	210627	203631	222045
A0A1S3YJJ6	A0A1S3YJJ6;A0A1S4A3Y3	"glucan endo-1,3-beta-glucosidase 9-like;glucan endo-1,3-beta-glucosidase 9-like"	4	100722	115372	82702.7	120045	215659	178540	165529	182280	154241
A0A1S4D8A6	A0A1S4D8A6	Protein disulfide-isomerase	4	312785	343132	259289	755096	463362	496492	428008	450110	542122
A0A1S4DNP9	A0A1S4DNP9	Peroxidase	3	90616.7	56269.6	105927	153085	160260	139630	189809	136008	93109.2
A0A1S4BUH8	A0A1S4BUH8	lysM domain receptor-like kinase 4	1	50595.9	40564.8		108592	76061.9	82362.2	69176.8	64744.5	72470.9
A0A1S4AC92	A0A1S4AC92	UBP1-associated protein 2B-like	2	55097.5	71881.1	52444.5	151323	111703	115845	82686	67592.1	94277.4
A0A1S3YNY9	A0A1S3YNY9	dynamin-related protein 1E-like	3	44763.9	54870.9	48650.1	79891.2	101296	116187	67002.2		66119.4
A0A1S3YJQ9	A0A1S3YJQ9	nucleolin 1-like isoform X2	18	902604	843573	887631	1.62352e+06	1.84598e+06	1.87506e+06	1.62373e+06	1.19147e+06	1086436
A0A1S3XJM8	A0A1S3XJM8;E2F3T0	heterogeneous nuclear ribonucleoprotein 1-like;G-strand specific single-stranded telomere-binding protein 3	7	104904	115382	127128	150345	298013	248538	197099	163763	163541
A0A1S3YGA9	A0A1S3YGA9	glutamine synthetase nodule isozyme-like	1	94848.1	129533	101842	260467	217707	183763	168620	221792	140226
A0A1S4B881	A0A1S4B881	luminal-binding protein	19	524878	954450	351716	1.05962e+06	1.15163e+06	1.597e+06	648808	1.18092e+06	1.0934e+06
A0A1S4BUT1	A0A1S4BUT1	early nodulin-like protein 1	14	307217	616372	208907	821525	798154	792546	345950	702063	729823
A0A1S3X313	A0A1S3X313	uncharacterized protein LOC107760706	7	247605	389920	286395	307356	775753	780828	527478	597590	491859
A0A1S3XH24	A0A1S3XH24	REF/SRPP-like protein At1g67360	2	132266	78900.9	58918.6	159586	162624	211930	177598	167080	140783
A0A1S3ZHA4	A0A1S3ZHA4;A0A1S4ACD6	translin-like	6	281534	165141	164030	407690	327849	453344	267487	521813	343997
A0A1S3Y3X5	A0A1S3Y3X5;A0A1S4BEI7	SURF1-like protein	1	61361.8	68326.2		143290	116770	128953	106545	127750	122146
A0A1S3YUH0	A0A1S3YUH0	60S ribosomal protein L4-1-like	2	103647	180326	111227	277331	194314	361592	235566	244471	211681
A0A1S4D1U0	A0A1S4D1U0	60S ribosomal protein L18a	10	781235	1.1932e+06	693120	2245620	763803	1.69082e+06	1.8581e+06	2.13911e+06	1670365
A0A1S4DND2	A0A1S4DND2	Protein disulfide-isomerase	29	1.51233e+06	2703238	1.024e+06	4211071	3.3175e+06	3.64399e+06	2.16705e+06	3.13251e+06	4.06634e+06
A0A1S4B0R9	A0A1S4B0R9;A0A1S4B0W9;A0A1S4BNX4;A0A1S4DGD9	Trafficking protein particle complex subunit	6	180407	256055	102131	432190	340796	475218	247048	356796	338026
A0A1S3Y0R2	A0A1S3Y0R2;A0A1S3YGE0	histone chaperone ASF1B-like	3	225343	130623	166498	371139	307066	487270	252142	313205	453145
A0A1S3Y1L6	A0A1S3Y1L6	cytochrome b561 and DOMON domain-containing protein At3g25290-like	2	638113	414508	588563	1.51682e+06	1.08222e+06	865554	1.13232e+06	723843	1557482
A0A1S4DD92	A0A1S4DD92	"glucan endo-1,3-beta-glucosidase 8-like"	7	392140	396482	382024	637773	1.28523e+06	724374	811847	691349	808342
A0A1S3ZC38	A0A1S3ZC38;A0A1S4ACV7	Proteasome subunit beta	7	98927.3	88194.1	83667.4	149439	194700	280392		162448	178826
A0A1S4DJJ7	A0A1S4DJJ7;P11965;Q40555	Peroxidase;Lignin-forming anionic peroxidase;Peroxidase	7	1.45253e+06	890160	864496	2.8554e+06	2.87662e+06	2.2865e+06	1966439	1.70471e+06	2.04171e+06
A0A1S3X241	A0A1S3X241	phospholipase A-2-activating protein-like	2	111963	104758	167726	281400	328039	337594		210349	221723
A0A1S4CSA0	A0A1S4CSA0	PI-PLC X domain-containing protein At5g67130-like	15	617450	967796	234876	1.55007e+06	1.79255e+06	936589	1.56293e+06	990072	1087260
A0A1S3XV28	A0A1S3XV28	extracellular ribonuclease LE-like isoform X1	5	193049	101892	111867	246652	409964	191638	170257	397840	356803
A0A1S4DD20	A0A1S4DD20	aminoacylase-1-like	1	62954.2	140538	72985.7	189702	268802	264979	70613.2	204630	208018
A0A1S3Z9T6	A0A1S3Z9T6	Peroxidase	16	2.29531e+06	1.82816e+06	1.32672e+06	4.63879e+06	5.48244e+06	3170065	2.67521e+06	3.48039e+06	4440377
A0A1S4CT85	A0A1S4CT85	binding partner of ACD11 1-like	12	193428	161583	68076.7	107295	378389	386058	259808	409663	341798
A0A1S3X3B5	A0A1S3X3B5	protein TPLATE	5	122936	121171	116397	382145	246925	172631	275218	177706	359477
A0A1S3Y048	A0A1S3Y048	Peroxidase	4	5.40314e+06	3356193	1.5664e+06	11539640	10424581	6.63807e+06	5635771	6.5559e+06	6237345
A0A1S3XQB7	A0A1S3XQB7	Peroxidase	15	10761332	13967151	2494412	17427746	23896102	20365646	19548194	18613850	24746014
A0A1S4APB4	A0A1S4APB4;A0A1S4APS8	Alpha-galactosidase	4	137956	148425	85079.3	418332	362626	259273	323620	212157	148094
Q50LG5	Q50LG5	Peroxidase	2	28893186	37571456	7.1716e+06	51366008	77010680	53302988	49056384	55398152	71456072
A0A1S4A594	A0A1S4A594	Peroxidase	23	72368576	70712328	17104874	139014400	216129792	99965592	104107904	90754952	133150544
A0A1S3ZDD8	A0A1S3ZDD8;A5A393	histone H1-like isoform X1;Histone H1E	1	557698	1020844	325538	1.78116e+06	1.85644e+06	707417	2.3239e+06	1.12726e+06	1565669
A0A1S3Y5P8	A0A1S3Y5P8	serpin-ZX-like	13	431449	962763	428311	1057462	2.27385e+06	1.75669e+06	595962	1.71757e+06	1.64428e+06
A0A1S4DQ97	A0A1S4DQ97	glycine-rich protein 2-like	3	624852	402471	412123	1.28469e+06	1.58773e+06	1.29065e+06	1.13132e+06	692019	1.2399e+06
A0A1S3Y7P7	A0A1S3Y7P7	"polyphenol oxidase E, chloroplastic-like"	18	354076	1.1608e+06	415396	2.10131e+06	2344404	1.40704e+06	982418	1.04904e+06	1.80937e+06
A0A1S4A107	A0A1S4A107	Peroxidase	12	1.32766e+06	1330015	1.13118e+06	5330534	3.07879e+06	2.54088e+06	3.95665e+06	2465890	1.6794e+06
A0A1S3YEI2	A0A1S3YEI2;A0A1S3Z9Z4	syntaxin-132-like	11	48435.3	111723	44904.9	190461	216664	116305	99727.9	201854	212358
A0A076L2G1	A0A076L2G1	Sulfurtransferase	4	68926.6	22879.6	80396.1	120051	133862	166320	127001	159383	172214
A0A1S3Y8J6	A0A1S3Y8J6	Phosphomannomutase	1	178498	125656	74750.3	430479	315639	399509		227366	245469
A0A1S3ZDR0	A0A1S3ZDR0;A0A1S4CAV2	Peroxidase	4	56177.5	135282	55365.7	171935	286108	263259	75518.5	218019	358853
A0A1S4CYK3	A0A1S4CYK3	FAM10 family protein At4g22670-like	3	203312	84900.9	198848	526548	622372	197046	485322	467612	455833
A0A1S4AXG2	A0A1S4AXG2	GrpE protein homolog	9	142080	163901	61553.1	507196	300503	240699	298030	435732	308464
A0A1S4DGG9	A0A1S4DGG9	mavicyanin-like	4	1.40929e+06	1376181	1.02234e+06	3.9337e+06	6478967	3590702	2918452	2073749	2.97795e+06
A0A1S4AWR5	A0A1S4AWR5	benzaldehyde dehydrogenase (NAD(+))-like	15	77108.8	55624.2	49468.5		232529	160513	210279	148141	130112
A0A1S4A171	A0A1S4A171	fasciclin-like arabinogalactan protein 7	3	372727	2657674	351670	2.87439e+06	5.70409e+06	3.24668e+06	2150224	3395302	2.61222e+06
A0A1S3Y3V3	A0A1S3Y3V3;A2Q0R1	wall-associated receptor kinase-like 20	2	95038.4	118728	59697.7	361357	315759	335475	148599	252530	211289
A0A1S4DEF0	A0A1S4DEF0	Peroxidase	33	33823532	15500400	14674094	104618904	63551568	52324748	39545996	74140688	66370792
Q94IQ1	Q94IQ1	Peroxidase	20	5524785	4.29907e+06	1.68502e+06	21691802	19915096	10021811	8606464	7.72315e+06	14036955
A0A1S3X813	A0A1S3X813	Germin-like protein	1	23994		14005.1	61224.4	98197.3	96008.9		52146.8
A0A1S3YGY8	A0A1S3YGY8	protein RCC2 homolog	5	14519.5	35663.3		85989.5	93429.6	151794	118428	61435.6	155328
A0A1S4BHI8	A0A1S4BHI8	"succinate dehydrogenase subunit 5, mitochondrial-like"	2	33198.2	60639.2		306325	188068	258077	182898		175509
A0A0A8J4Z6	A0A0A8J4Z6;A0A1S4CDK9	Putative aminoacylase;aminoacylase-1-like	14	798835	727407	828440	1.03135e+06	1.22135e+06	1.10186e+06	903373	1.12527e+06	1.15274e+06
A0A1S3WZZ3	A0A1S3WZZ3	alpha-glucosidase-like	10	300600	214497	246775	276314	316625	393338	350240	324060	332414
A0A1S3XCL4	A0A1S3XCL4;A0A1S3XCN0	aspartate aminotransferase-like isoform X1;aspartate aminotransferase-like isoform X2	6	235714	299248	258047	130213	136745	194584	239574	239172	196909
A0A1S3XCY5	A0A1S3XCY5;A0A1S3Z8T0;A0A3G1E3Q4	"3-oxoacyl-[acyl-carrier-protein] synthase I, chloroplastic;3-oxoacyl-[acyl-carrier-protein] synthase I, chloroplastic-like;3-ketoacyl-acyl-carrier protein synthase I"	7	374867	341458	404159	328281	208447	285674	296460	261352	239921
A0A1S3XEH9	A0A1S3XEH9;A0A1S3Y4M0;A0A1S4BZJ1;A0A1S4C9T3;A0A1S4DA62	40S ribosomal protein SA	16	5413113	5934426	5.68973e+06	7.51614e+06	7965400	8792406	5.457e+06	8528455	7.53452e+06
A0A1S3XFX9	A0A1S3XFX9	plasma membrane-associated cation-binding protein 1-like	9	1.89196e+06	1.44517e+06	1.72724e+06	2.19775e+06	2477715	2.02161e+06	2.55288e+06	1850949	2.02909e+06
A0A1S3XSB2	A0A1S3XSB2	GDSL esterase/lipase At5g37690-like	5	219096	236772	305694	184532	159715	211954	216362	121016	184364
A0A1S3XSQ1	A0A1S3XSQ1	60S ribosomal protein L23	2	992051	1.21695e+06	1.02206e+06	1.65653e+06	1.33229e+06	1.23115e+06	1.58166e+06	1.9033e+06	1.54361e+06
A0A1S3XXP1	A0A1S3XXP1	NAD(P)H:quinone oxidoreductase-like isoform X1	2	182063	203994	209478	205587	231214	287579	258297	322757	268069
A0A1S3XYU0	A0A1S3XYU0;A0A1S3YSD8	eukaryotic initiation factor 4A-3;eukaryotic initiation factor 4A-3-like	10	321453	250057	345671	168874	145736	285892	214859	213465	198426
A0A1S3YKN0	A0A1S3YKN0;A0A1S4ANY9;A0A1S4DEH2;Q95DV5;Q9M436	"cell division protein FtsZ homolog 2-2, chloroplastic-like isoform X2;cell division protein FtsZ homolog 2-1, chloroplastic-like;cell division protein FtsZ homolog 2-1, chloroplastic-like;FtsZ-like protein;Chloroplast FtsZ-like protein"	2	127859	171430	155450	67929.9	121160	131049	125164	117516	106556
A0A1S3YQ39	A0A1S3YQ39;A0A1S4CIK7	ATP-citrate synthase alpha chain protein 2;ATP-citrate synthase alpha chain protein 2-like	3	263077	267488	209892	137008	166685	170504	164597	246812	183914
A0A1S3Z1M3	A0A1S3Z1M3;A0A1S4CPU3	heme-binding protein 2-like	5	80448.1	88538	85585.3	135381	145543	140943	87543.9	100647	133278
A0A1S3ZLX6	A0A1S3ZLX6;A0A1S4ACT1	UDP-N-acetylglucosamine diphosphorylase 1-like	3	172760	156830	242426	152998	154303	131538	140931	148506	143706
A0A1S3ZNG5	A0A1S3ZNG5;A0A1S4DCX3	"trifunctional UDP-glucose 4,6-dehydratase/UDP-4-keto-6-deoxy-D-glucose 3,5-epimerase/UDP-4-keto-L-rhamnose-reductase RHM1-like;trifunctional UDP-glucose 4,6-dehydratase/UDP-4-keto-6-deoxy-D-glucose 3,5-epimerase/UDP-4-keto-L-rhamnose-reductase RHM1"	6	223219	247430	257147	191283	114677	157868	186326	197505	147614
A0A1S3ZPV7	A0A1S3ZPV7	Eukaryotic translation initiation factor 3 subunit K	7	1365250	1051393	1.40196e+06	1.12414e+06	934596	1.00911e+06	1.10987e+06	1.06847e+06	1.04169e+06
A0A1S3ZUL4	A0A1S3ZUL4	26S proteasome non-ATPase regulatory subunit 14 homolog	9	1430113	1.32392e+06	1.37117e+06	1.04904e+06	995303	1.16709e+06	966807	935798	777236
A0A1S3ZWX9	A0A1S3ZWX9;A0A1S3ZX25;A0A1S3ZX29;A0A1S3ZX77;A0A1S4D5N1;A0A1S4D5S6;A0A1S4D5X5	zinc finger CCCH domain-containing protein 67-like isoform X2;zinc finger CCCH domain-containing protein 67-like isoform X4;zinc finger CCCH domain-containing protein 67-like isoform X3;zinc finger CCCH domain-containing protein 67-like isoform X1;zinc finger CCCH domain-containing protein 67-like isoform X2;zinc finger CCCH domain-containing protein 67-like isoform X3;zinc finger CCCH domain-con…	1	111763	97711	110143	80936.4	80749.3			83752.4	48767.2
A0A1S4A241	A0A1S4A241	Importin subunit alpha	5	338911	256674	419644	256516	210191	222054	291404	206538	230233
A0A1S4ARU0	A0A1S4ARU0	Ubiquitin thioesterase	4	384601	447752	461958	756573	520162	470849	661147	548538	613526
A0A1S4BCE3	A0A1S4BCE3	villin-4-like	3	152456	133520	224041	213326	218265	205972	245992	227661	249985
A0A1S4BI71	A0A1S4BI71	D-3-phosphoglycerate dehydrogenase	15	612312	478008	791036	387318	357322	542636	505205	463001	402300
A0A1S4CTN8	A0A1S4CTN8	SUMO-activating enzyme subunit	3	75099.9	75324.1	107987	69891.4	53324.9	72914.3	69479.2	64047.3	55192.2
A0A1S4CWR4	A0A1S4CWR4	probable prefoldin subunit 2	7	595221	505053	531923	817072	751984	748565	576160	735832	963080
A0A1S4CZ29	A0A1S4CZ29	putative amidase C869.01	8	168350	113469	201697	217131	242309	222135	205731	224207	251566
A0A1S4D3Y3	A0A1S4D3Y3;E0CJP3	Carboxypeptidase	7	110333	117927	123159	91920.7	89268.2	80850.1	119377	88480.4	89082.1
A0A1S4DJI8	A0A1S4DJI8	Annexin	10	1.21287e+06	1.43717e+06	1.40036e+06	1.85849e+06	1.66061e+06	2.23376e+06	1.56334e+06	2.16009e+06	2.25603e+06
A0A1S4DNN5	A0A1S4DNN5	probable aspartyl aminopeptidase	3	236600	264879	245256	164759	163015	184601	168554	247164	218055
Q05214	Q05214	Actin	5	610396	773490	807362	570950	400718	341210	694246	461010	515804
A0A059TCI1	A0A059TCI1	Cysteine proteinase inhibitor	5	5.2085e+06	871454	3390052	2.80651e+06	2.25804e+06	2.58799e+06	3.61101e+06	1.5818e+06	2148126
A0A059TCI3	A0A059TCI3	Cysteine proteinase inhibitor	1	275644	90597.3	134439	114633	137223	89561.9	333549	248358	203069
A0A059TCM2	A0A059TCM2;A0A1S3XED7	Cystein protease inhibitor 4;cysteine proteinase inhibitor 5-like	5	6.4042e+06	6142930	4.7823e+06	4.82289e+06	9562378	5487958	8932357	7.05787e+06	7442626
A0A059WRQ4	A0A059WRQ4;A0A3Q8RVP5;A0A3S8RDE1;A0A4Y5X378;S4S8G7	Polyprotein;Nonstructural polyprotein (Fragment);Nonstructural polyprotein (Fragment);Polyprotein (Fragment);Polyprotein (Fragment)	1	142718	96575.7		82437.1	269383	176007	527417	124154	78139.1
A0A059XN47	A0A059XN47	Polygalacturonase inhibitor protein	1	608974	323223	504432	369882	1.51087e+06	253474	535860	294149	234435
A0A067YEL0	A0A067YEL0;A0A1S3Y5A1;A0A1S4DL10;F6N7C2	Zeta-carotene desaturase	2	54038.7	91989.9		43477.2	37962.8	80300.4		49553	61082.4
A0A067YF53	A0A067YF53;A0A1S3X709;A0A1S3YAR1;D3W9H8;Q9FXR2;Q9FXR3	"Geranylgeranyl diphosphate synthase 1;geranylgeranyl pyrophosphate synthase, chloroplastic-like;geranylgeranyl pyrophosphate synthase, chloroplastic-like;Geranylgeranyl diphosphate synthase;GGPP synthase 2 (Fragment);GGPP synthase 1 (Fragment)"	1	31076.9	13485.2	101392	62142.7	62816.6	55614.2		15631.4
A0A068JCD7	A0A068JCD7;A0A1S4CCN8	Fructokinase;fructokinase-2-like	1	753937	183120	1.40418e+06	174419	479890	65108.4	369745	62563.8	57649.1
A0A068JD07	A0A068JD07;A0A1S3YI46;A0A1S4BVA9	ATP-dependent 6-phosphofructokinase	7	144520	196863	202146	63250.4	138246	106506	87660.5	152439	196077
A0A068JD95	A0A068JD95;A0A1S4CHR0;A0A1S4DMC7	"Fructose-1,6-bisphosphatase;fructose-1,6-bisphosphatase, cytosolic-like;fructose-1,6-bisphosphatase, cytosolic-like"	8	233875	134744	135716	160217	143479	165943	106256	105995	117161
A0A068JIB0	A0A068JIB0;A0A1S4D0G2	Fructose-bisphosphate aldolase	21	9610709	6488657	8226990	5.85225e+06	3.13031e+06	8600133	6638025	8691320	7.69951e+06
A0A068LR70	A0A068LR70;A0A1S3ZTK6	HSP18.9;18.2 kDa class I heat shock protein-like	2		58587.4	56159.7	33683.2	64910	15626.9	61921.8	52183.5	24083.1
A0A075EYQ4	A0A075EYQ4	Ubiquitin-conjugating enzyme E2 35-like protein	3	43313.7	94591.8	57016	123411	18518.7	17025.7	49368.6	28602.3	25226.1
A0A075EYQ6	A0A075EYQ6	Eukaryotic translation initiation factor 5A	1	1.40313e+06	84832.7	1.7335e+06	873729	553074	353404	2.16145e+06	736637	598600
A0A075EYT4	A0A075EYT4;A0A075EZT4	Acyl-coenzyme A oxidase	18	621054	889804	558066	467076	175392	577128	467901	735992	674431
A0A075EZS9	A0A075EZS9;A0A1S4B7R8	Osmotin-like protein;osmotin-like protein	1	514868	299928	576332	715087	102045	13852.1	892655	400565	324564
A0A075EZT7	A0A075EZT7;Q40561	Proteinase inhibitor II;Proteinase inhibitor type-2	13	5.40349e+06	1.37217e+06	6.32448e+06	2486205	306375	165618	4567170	1.80114e+06	1.31877e+06
A0A075F1T0	A0A075F1T0;A0A1S3Z520;A0A1S3Z575;A0A1S4DJL5;A0A1S4DJP8;A0A1S4DJY6	Somatic embryogenesis receptor kinase 3B;BRASSINOSTEROID INSENSITIVE 1-associated receptor kinase 1-like isoform X1;BRASSINOSTEROID INSENSITIVE 1-associated receptor kinase 1-like isoform X2;BRASSINOSTEROID INSENSITIVE 1-associated receptor kinase 1-like isoform X3;BRASSINOSTEROID INSENSITIVE 1-associated receptor kinase 1-like isoform X1;BRASSINOSTEROID INSENSITIVE 1-associated receptor kinase 1…	2	1562787	104653	1.476e+06	720626	445331	192399	743494	334756	538002
A0A075F1U0	A0A075F1U0	Constitutive plastid-lipid associated protein	3	673749	263043	769638	501486	467870	286334	615438	401872	470182
A0A075F1V0	A0A075F1V0;A0A1S4CNK5	Malate dehydrogenase	23	10414540	7.10937e+06	10356055	9516380	38513372	9421907	5.9196e+06	4.52894e+06	6.44958e+06
A0A075F2G1	A0A075F2G1;A0A1S4DD03	Folate gamma-glutamyl hydrolase	11	430028	548585	527430	97585.1	609418	305817	253407	475896	385904
A0A075F2H4	A0A075F2H4	Ubiquitin-conjugating enzyme E2 36-like protein	10	5.00863e+06	494218	8105178	1.61144e+06	993212	477751	2977509	1.52343e+06	1.00602e+06
A0A075F933	A0A075F933	Cysteine proteinase inhibitor	3	252911	183409	366248	118359	113908	44615.7	506004	190164	113053
A0A075F955	A0A075F955	Cysteine protease inhibitor	1	112581	1.79772e+06	83224.3	125954	1.13004e+06	1.2293e+06	171880	60328.7	126395
A0A075F9G5	A0A075F9G5	Cysteine protease inhibitor	3	1.08953e+06	1.13497e+06	790439	749865	927710	925821	779838	1.01782e+06	1.29295e+06
A0A075M4T0	A0A075M4T0;A0A140G1S3;A0A1C3HPR1;A0A1U8QDS2;P00876;Q33C26;Q3C1J4;Q8RU60;S4X189	Ribulose bisphosphate carboxylase large chain (Fragment);Ribulose bisphosphate carboxylase large chain;Ribulose bisphosphate carboxylase large chain (Fragment);Ribulose bisphosphate carboxylase large chain;Ribulose bisphosphate carboxylase large chain;Ribulose bisphosphate carboxylase large chain;Ribulose bisphosphate carboxylase large chain;Ribulose bisphosphate carboxylase large chain;Ribulose …	2	184620	110398	100630	96078.1	90260.5	122703	100811	51871.1	31398.5
A0A075QLS6	A0A075QLS6;A0A075QQ08;A0A1J0FAS2;A0A1J0FAS9;A0A1S3Y855;D3UW24;D9IP72;D9IP73;Q66UV4;S4X167;U6BL42	Eukaryotic initiation factor 4E;Eukaryotic initiation factor 4E;eIF4E1b;eIF4E1a;eukaryotic translation initiation factor 4E-1-like;Translation initiation factor eIF4E;Eukaryotic translation initiation factor 4E;Eukaryotic translation initiation factor 4E;Eukaryotic initiation factor 4E;Eukaryotic translation initiation factor 4E;Eukarytic translation initiation factor	1	30950.5	90206.9	34249.9	56534.3	35522.7	46518.9	67708.2	50341.1	62111.5
A0A075QPA9	A0A075QPA9;A0A1J0FAS8	Eukaryotic initiation factor iso4E;eIF4E2b	2	62515.6	163953		109605	91102.6	78277.9	63110.5	85137.8	123202
A0A076FNG8	A0A076FNG8	MIP protein	2	977427	843754	1176796	1.0426e+06	629037	2467393	814166	1.83776e+06	1.8035e+06
A0A076FQ13	A0A076FQ13;A0A1S4AHJ9;A0A1S4CME4	CONSTANS interacting protein 2a;nuclear transcription factor Y subunit C-1-like;nuclear transcription factor Y subunit C-1-like	3	73329.9	75758.6	69646.4	179054	203466	131992	113130	49498.9	56733.9
A0A076FU21	A0A076FU21;A0A1S4BKP9	Temperature-induced lipocalin;temperature-induced lipocalin-1-like	3	681441	83700	901889	91793.4	226417	50093.8	508590	147487	85582.5
A0A076KWF7	A0A076KWF7;A0A1S3X034;A0A1S3XT26	"Beta-fructofuranosidase, transcript variant 2;probable alkaline/neutral invertase D;probable alkaline/neutral invertase D"	9	92975.2	182948		147890	146407	334171		285015	165367
A0A076KWF9	A0A076KWF9	Gluaredoxin	11	2.72647e+06	1155917	4129135	3.25736e+06	1.42008e+06	884004	2.01159e+06	363256	823784
A0A076KWG3	A0A076KWG3	Transaldolase	1	84028.1	727922	98685.5	113592	58569.5	345669	97705.6	252633	316851
A0A076KX83	A0A076KX83	Non-symbiotic hemoglobin class 1	4	972898	396479	869815	395779	169247	132444	718957	575739	368258
A0A076KX89	A0A076KX89;A0A1S3ZMX9	Biotin carboxyl carrier protein of acetyl-CoA carboxylase	2	795039	339572	964368	583099	430584	321181	707096	294101	321370
A0A076L1Z5	A0A076L1Z5	Remorin 2	1	194275	299361	210094	606782	1.02506e+06	408983	296413	259722	391948
A0A076L2E1	A0A076L2E1;A0A1S3XFC3;A0A1S3ZSD7;A0A1S4D312	Nascent polypeptide-associated complex subunit beta	2	400157	221662	805776	149045	216574	78304.2	306099	158366	243443
A0A076L2E2	A0A076L2E2;A0A1S3ZK73	40S ribosomal protein S25	7	2.02663e+06	3544366	1800849	2.88264e+06	2.60253e+06	2.28103e+06	3206321	2.87122e+06	2.94578e+06
A0A076L2E7	A0A076L2E7;A0A1S3XA08;A0A1S4CUN3	3-desoxy-D-manno octulosonic acid-8-phosphate synthase;2-dehydro-3-deoxyphosphooctonate aldolase 1-like;2-dehydro-3-deoxyphosphooctonate aldolase 1	7	506102	327127	550396	423078	448903	400661	651103	573716	661306
A0A077D7P8	A0A077D7P8;A0A1S3XPT6;A0A1S4A477;A0A1S4A4A8	Ripening regulated protein DDTFR8;uncharacterized protein OsI_027940-like;uncharacterized protein OsI_027940-like isoform X1;uncharacterized protein Os08g0359500-like isoform X2	6	157063	434173	336388	136527	861754	281528	277170	186943	329227
A0A077D830	A0A077D830;A0A1S4DBM5;A0A1S4DBQ4	"Superoxide dismutase copper chaperone isoform 1;copper chaperone for superoxide dismutase, chloroplastic/cytosolic-like isoform X1;copper chaperone for superoxide dismutase, chloroplastic/cytosolic-like isoform X2"	3	597731	207911	267698	453280	246068	196245	220773	186438	155935
A0A077D837	A0A077D837	Glutathione synthetase	7	33551.9	143244	47942.3	73163.2	65808.7	141453	35737.5	57614.1	65909.4
A0A077D849	A0A077D849;A0A1S3YXL3	Eukaryotic translation initiation factor 5A	1	2322210	92796.3	1.93517e+06	345653	177229	152024	3.01238e+06	610219	429688
A0A077D9N5	A0A077D9N5;A0A1S4DK72	Peroxiredoxin	4	714958	1.07775e+06	732470	717577	1.65072e+06	1.23412e+06	679187	1.2561e+06	1.0344e+06
A0A077D9P0	A0A077D9P0;A0A1S3YDL0;A0A1S3YT61;A0A1S4A9D1	40S ribosomal protein S17;40S ribosomal protein S17-like;40S ribosomal protein S17-like;40S ribosomal protein S17-like	7	398450	155024	345900	86017	58564.2	88013.6	447695	256058	197158
A0A077D9R7	A0A077D9R7	L-lactate dehydrogenase	7	107232	932940	69244.2	87430.6	223131	562541	109911	388657	329654
A0A077DBL0	A0A077DBL0	Xyloglucan-specific fungal endoglucanase inhibitor protein	2	114807		210378	515981	1.23547e+06	776520			384346
A0A077DBL4	A0A077DBL4	Calnexin-like protein	29	380364	1.25267e+06	186230	1.11373e+06	916806	1.83538e+06	635152	2.37593e+06	1.26519e+06
A0A077DCK3	A0A077DCK3;A0A1S3X2P4;A0A1S4BMH5;A0A1S4CH40	ATP-dependent Clp protease proteolytic subunit	2	26837.5	25346.8	38454.3	22602.4	68069.4	39829		15346.1
A0A077DCK9	A0A077DCK9;A0A1S3X5I0	Carbonic anhydrase	7	116760	118942	227215	130898	241690	277969	243574	156865	163313
A0A077DCL2	A0A077DCL2;A0A1S3ZYH7;A0A1S3ZYK1	Elongation factor 1-delta-like isoform 2;elongation factor 1-delta 1-like isoform X1;elongation factor 1-delta 1-like isoform X2	2	15814203	104167	18123200	7340844	13183037	2.51354e+06		99874.8	116506
A0A077DCL8	A0A077DCL8;A0A1S3X593;A0A1S4B8N9	Phosphoenolpyruvate carboxykinase;phosphoenolpyruvate carboxykinase [ATP]-like;phosphoenolpyruvate carboxykinase [ATP]-like	7		187416	67247.7	396176	139498	231564	38534.2	111068	119054
A0A088D8W7	A0A088D8W7;A0A1S3ZR21	"Permease in chloroplast;protein TIC 21, chloroplastic-like"	1	504311	230570	351136	32331.8		185749	501394	245643	201960
A0A097BTX9	A0A097BTX9;A0A1S4DAN8	Mitochondrial carnitine/acylcarnitine carrier-like protein-like isoform 1;mitochondrial carnitine/acylcarnitine carrier-like protein	4	60804.4	124510		45897.7	70748.1	229323	39433.9	135965	143791
A0A097BU03	A0A097BU03;A0A1S3ZS56	ER6 protein;universal stress protein A-like protein	1	280918	85652.7	387250	208322	178915	217397	395571	142537	164646
A0A097BU06	A0A097BU06;A0A1S3Z6N8;A0A1S4DJ12	"Succinate--CoA ligase [ADP-forming] subunit alpha, mitochondrial;Succinate--CoA ligase [ADP-forming] subunit alpha, mitochondrial;Succinate--CoA ligase [ADP-forming] subunit alpha, mitochondrial"	11	176142	115123	212864	78839.8	66661.7	37087.1	260404	114365	67359.6
A0A097BU11	A0A097BU11;A0A1S3XTX5;A0A1S3ZN42;A0A1S4ALZ1;A0A1S4AM73;A0A1S4CU49	Nucleobase-ascorbate transporter 6-like isoform 1;nucleobase-ascorbate transporter 6-like;nucleobase-ascorbate transporter 6-like;nucleobase-ascorbate transporter 6-like isoform X1;nucleobase-ascorbate transporter 6-like isoform X2;nucleobase-ascorbate transporter 6	2	12064.8	109152		25438.8		221887		135801	105711
A0A097BU16	A0A097BU16	probable glutathione S-transferase	5	322625	45499.9	138833	113805		77065.8	140754	104390	87492.2
A0A0A8WHB3	A0A0A8WHB3	Aquaporin PIP1 2b	1	101211	3.01502e+06	75330.2	222022	383805	5.10657e+06	83534.1	2123836	2.05673e+06
A0A0A8WHC1	A0A0A8WHC1	Aquaporin PIP2 9a	1	239913	797399				418874	499711	665426	519935
A0A0A8WJH9	A0A0A8WJH9	Aquaporin PIP2 4b	9	271011	806877	168284	81107.2	156144	787264	190577	395457	370285
A0A0A8WK76	A0A0A8WK76	Aquaporin PIP2 9b	10	130251	425397	114794	17748.8	43360.1	239172	214620	229511	212187
A0A0B5D7P3	A0A0B5D7P3;F1C917;Q84903;V5RF10	Polyprotein (Fragment);Polyprotein (Fragment);Coat protein (Fragment);Polyprotein (Fragment)	1	2042399	336637	2.44107e+06	1210563		436574		162703	506508
A0A0C4FST7	A0A0C4FST7;A0A1S4BAR2	"BADH1 protein;betaine aldehyde dehydrogenase, chloroplastic-like"	20	1.69653e+06	946210	2160282	1.5726e+06	1.58132e+06	1.42914e+06	1.12485e+06	1.42812e+06	1.58248e+06
A0A0C4FSU4	A0A0C4FSU4	BADH2 protein	1	1.15421e+06	701011	1362183	1.05239e+06	746889	477578	1.32781e+06	878145	1.01076e+06
A0A0C5B9U2	A0A0C5B9U2;Q5MA49;Q95871	Cytochrome b	2	51973.6	308591		20256.5	44183.2	295461	42997	123528	112890
A0A0D3L681	A0A0D3L681;A0A0H3U5M2	PGIP;Polygalacturonase inhibiting protein	7	78408.4	192768	96084.9	83006.7	307851	268634	84703.9	208367	222460
A0A0F7CYG6	A0A0F7CYG6;A0A1S4DA91;A2V884;Q9XHL7	Translationally controlled tumor protein;translationally-controlled tumor protein homolog;Translationally controlled tumor protein like protein (Fragment);Translationally-controlled tumor protein homolog	8	17252954	7980778	19224450	19985234	13059737	8868970	22283086	12344597	10488339
A0A0H3U4Y9	A0A0H3U4Y9	Polygalacturonase inhibiting protein	6	1.2211e+06	944847	1.04484e+06	1.75064e+06	3.06001e+06	1.78819e+06	1.04264e+06	1.03671e+06	2.0631e+06
A0A0K0XR08	A0A0K0XR08;A0A1S3Y384;A0A1S4DN81	Vesicle transport v-SNARE protein;vesicle transport v-SNARE 12-like;vesicle transport v-SNARE 12-like	1	142011	86189.7	147899	464454	368622	318990	142677	71820	58092.1
A0A0K0XR75	A0A0K0XR75	Sorting nexin 1-like protein	10	136317	281073	96861.6	138760	244034	241799	96148.7	201782	177758
A0A0K0XR76	A0A0K0XR76;A0A1S4CHQ3	Vesicle transport v-SNARE protein;vesicle transport v-SNARE 13-like	3	585878	384125	873910	714189	385659	442804	914305	414121	420557
A0A0K2GN10	A0A0K2GN10	Glyceraldehyde-3-phosphate dehydrogenase	1		156140	159275	112618		106388	134941	138912	42112.3
A0A0N7CV06	A0A0N7CV06	Carotenoid cleavage dioxygenase 1-3	11	497515	398269	289235	175377	184447	588764	372048	438700	385602
A0A0R4WFE3	A0A0R4WFE3	Proteinase inhibitor	1	851772	88665	627525	216630	136021	56475.8	534344	118416	108933
A0A0R4WFE4	A0A0R4WFE4;A0A1S3Y3C0	Antimicrobial peptide;snakin-2-like	2	492727	154440	752624	201769	60280.9	85741	303118	268314	284415
A0A0R4WFQ1	A0A0R4WFQ1	Mannose-binding lectin	6	187141	170963	46750.5	107205	245049	211444	108233	248447	292853
A0A0S0N610	A0A0S0N610	Tubulin beta chain	2	351505	260023	438542	301719	341357	200393	500507	358465	351156
A0A0S1TP11	A0A0S1TP11	Glycine-rich RNA-binding protein	8	1.94078e+06	3378363	1.99657e+06	2.47117e+06	1.28618e+06	1.02601e+06	4.1959e+06	2.81899e+06	2.44914e+06
A0A139ZSG9	A0A139ZSG9	"6-phosphogluconate dehydrogenase, decarboxylating"	11	775393	451749	819290	633335	348910	316013	814757	986728	650094
A0A140G1P7	A0A140G1P7;A0A1U8QDQ2;Q33C53;Q3C1H4;Q8S8Y3	"ATP synthase subunit alpha;ATP synthase subunit alpha, chloroplastic;ATP synthase subunit alpha, chloroplastic;ATP synthase subunit alpha, chloroplastic;ATP synthase subunit alpha, chloroplastic"	6	142654	241771	167248	97367.2	178890	267561	112628	144487	158960
A0A140G1P8	A0A140G1P8;A0A1U8QDP9;P06290;Q36600;Q3C1H3;Q8S8Y2	"ATP synthase CF0 B subunit;ATP synthase subunit b, chloroplastic;ATP synthase subunit b, chloroplastic;ATPase subunit I;ATP synthase subunit b, chloroplastic;ATP synthase subunit b, chloroplastic"	3	71777.9		135898	74812.8	30733.2		73598.3	48459.1
A0A140G1S2	A0A140G1S2;A0A1U8QDS9;Q3C1J5	"ATP synthase subunit beta;ATP synthase subunit beta, chloroplastic;ATP synthase subunit beta, chloroplastic"	10	203421	150623	192047	234184	294034	209452	143810	145892	158214
A0A140G1S4	A0A140G1S4;A0A1U8QE25;P12219;Q33C25;Q3C1J3;Q8S8W7	"Acetyl-coenzyme A carboxylase carboxyl transferase subunit beta;Acetyl-coenzyme A carboxylase carboxyl transferase subunit beta, chloroplastic;Acetyl-coenzyme A carboxylase carboxyl transferase subunit beta, chloroplastic;Acetyl-coenzyme A carboxylase carboxyl transferase subunit beta, chloroplastic;Acetyl-coenzyme A carboxylase carboxyl transferase subunit beta, chloroplastic;Acetyl-coenzyme A …	7	195045	141834	131056	98035.9	80855.4	258027	120930	156193	151625
A0A140G1W2	A0A140G1W2;A0A1U8QDW5;P62729;P62732;Q33BY2;Q3C1M8	"Ribosomal protein S7;30S ribosomal protein S7, chloroplastic;30S ribosomal protein S7, chloroplastic;30S ribosomal protein S7, chloroplastic;30S ribosomal protein S7, chloroplastic;30S ribosomal protein S7, chloroplastic"	2	101021	112035		201690	189926	139388	83599.2	61783.7	105144
A0A1B1LZ62	A0A1B1LZ62;A0A1S3Y5V6	Tobacco root exuded subtilase;subtilisin-like protease SBT1.7	5	297929	127348	303889	124125	457154	109542	134804	50223.9	91199.5
A0A1C8FVJ5	A0A1C8FVJ5;A0A1C8FVK7;A0A1S3XJN0	Eukaryotic translation initiation factor 2 subunit alpha;Eukaryotic translation initiation factor 2 subunit alpha;eukaryotic translation initiation factor 2 subunit alpha-like	9	191309	131054	189778	172458	279309	126207	106785	93518.4	68956.1
A0A1S3WX61	A0A1S3WX61;A0A1S4A769	"ADP,ATP carrier protein 1, mitochondrial-like;ADP,ATP carrier protein 1, mitochondrial-like"	5	97082.9	168854	41831.9	61598	109050	354520		220146	181985
A0A1S3WXA0	A0A1S3WXA0	uncharacterized protein LOC107758913	5	189623	48106.7	171961	107618		85624	420003	125297	104202
A0A1S3WXB5	A0A1S3WXB5;A0A1S4B156	vacuolar protein sorting-associated protein 20 homolog 2-like isoform X2;vacuolar protein sorting-associated protein 20 homolog 2-like	5	586144	31954.6	535950	196566	107498	59142.2	494962	139877	127826
A0A1S3WXF3	A0A1S3WXF3;P08252	endochitinase A;Endochitinase A	2	53441832	19013880	30111724	27675098	15624188	8426693	60217376	37037428	46954492
A0A1S3WXF8	A0A1S3WXF8;A0A1S4CN25	uncharacterized protein LOC107759007;uncharacterized protein LOC107820817	7	2.77826e+06	302405	3.51612e+06	1.86664e+06	1.51496e+06	428908	2.02293e+06	533572	794402
A0A1S3WXH3	A0A1S3WXH3;A0A1S4A596	extensin-2-like	7	170449	1467574	271113	508821	342485	514688	208814	622039	578749
A0A1S3WXJ7	A0A1S3WXJ7	Peptidyl-prolyl cis-trans isomerase	2	321314	84611.8	462821	157200	263640	87741.3	143674	66300.7	151328
A0A1S3WXM7	A0A1S3WXM7;A0A1S4DRG6	uncharacterized protein LOC107759083;NEDD8 ultimate buster 1-like	5	1.69522e+06	356841	1.47681e+06	644117	308331	237848	1.1636e+06	508754	549752
A0A1S3WXN6	A0A1S3WXN6	WD-40 repeat-containing protein MSI4-like	4	256258	34238.2	414188	218857	151507	111597	178410	101463	103844
A0A1S3WXP0	A0A1S3WXP0	Serine hydroxymethyltransferase	2	240087	280065	239922	214346	433629	256170	186943	193030	141811
A0A1S3WXP3	A0A1S3WXP3	geraniol 8-hydroxylase-like	5	39779.5	52768		22250.2		168247	801947	66952.4	76405.8
A0A1S3WXP6	A0A1S3WXP6	Methyltransferase	7	28003.6	81378.2		53769.6	56979.4	76270.3		113025	51967.6
A0A1S3WXR1	A0A1S3WXR1	PITH domain-containing protein 1-like	1	142249	210049		149859	342116	353408	168880	264395	349824
A0A1S3WXT2	A0A1S3WXT2	serine carboxypeptidase-like 18	7	41494.7	389616	129738	69320.9	200322	374052	71560.4	194440	255383
A0A1S3WXV2	A0A1S3WXV2;A0A1S4CZ83	"bifunctional monothiol glutaredoxin-S16, chloroplastic-like;bifunctional monothiol glutaredoxin-S16, chloroplastic-like"	4	400982	118092	479783	146920	31899.2	121452	464324	199671	223271
A0A1S3WXW0	A0A1S3WXW0;A0A1S3X9A4;A0A1S4B1W3	DNA-directed RNA polymerase II subunit RPB7-like;DNA-directed RNA polymerase II subunit RPB7-like;DNA-directed RNA polymerase II subunit RPB7	1	31644.9	69622.9			66402.4	163380	30181.7	82662.2	104234
A0A1S3WXX8	A0A1S3WXX8;A0A1S4D1H7	probable ubiquitin-conjugating enzyme E2 18	1	291676	199493	312033	261247	278332	220658	292784	172948	119930
A0A1S3WXY4	A0A1S3WXY4	beta-glucosidase BoGH3B-like	13	459052	341141	685766	575754	462851	321787	441899	307364	300062
A0A1S3WY26	A0A1S3WY26;A0A1S3WY46;A0A1S3ZZ96	U1 small nuclear ribonucleoprotein 70 kDa-like isoform X2;U1 small nuclear ribonucleoprotein 70 kDa-like isoform X1;U1 small nuclear ribonucleoprotein 70 kDa-like	4	178852	53133.7	74880.7	40398.8		48794.1	84419.3	94478.3	79669.5
A0A1S3WY30	A0A1S3WY30	vacuolar-sorting receptor 1-like	22	851508	798085	951250	2.58477e+06	1.5297e+06	1.2678e+06	1.52761e+06	1.19993e+06	1.19316e+06
A0A1S3WY34	A0A1S3WY34	probable methionine--tRNA ligase	6	513462	297882	85358.4	3.63562e+06	468984	339130	65673	561220	390200
A0A1S3WY43	A0A1S3WY43	H/ACA ribonucleoprotein complex subunit 4-like	9	137085	167570	134481	66680.4	82729.5	142696	96073.1	179731	75161.8
A0A1S3WY57	A0A1S3WY57;A0A1S3XWF9;A0A1S4A7I9;A0A1S4BQ96	OPA3-like protein;optic atrophy 3 protein homolog;OPA3-like protein;OPA3-like protein	1		102899	155893	169980			158860	120805	102783
A0A1S3WY68	A0A1S3WY68;A0A1S3XIE0	haloacid dehalogenase-like hydrolase domain-containing protein 3	6	154858	112573	143372	177148	140653	107181	180462	61743.8	112117
A0A1S3WY76	A0A1S3WY76;A0A1S3X9E5;A0A1S4BYD6;O04856	Serine/threonine-protein phosphatase;Serine/threonine-protein phosphatase;Serine/threonine-protein phosphatase;Serine/threonine-protein phosphatase PP1 isozyme 1	2	250081	169142	252888	199530	168461	231291	209988	255197	238333
A0A1S3WY82	A0A1S3WY82;Q94FM7	"5-epiaristolochene 1,3-dihydroxylase;5-epiaristolochene 1,3-dihydroxylase"	4	813256	137383	556430	466591		254413	1.20053e+06	323586	222306
A0A1S3WY84	A0A1S3WY84	bifunctional epoxide hydrolase 2-like	2		40163.6	141304	22060.4	22555.3	34687.9	34262.5	43629.2
A0A1S3WY89	A0A1S3WY89;A0A1S4DFT4	malignant T-cell-amplified sequence 1 homolog	3	321320	102921	359849	216435	191042	190146	229731	127381	150618
A0A1S3WYA7	A0A1S3WYA7;A0A1S3XN44	zinc finger CCCH domain-containing protein 38-like;zinc finger CCCH domain-containing protein 55-like	3	95909	7128.37	173400	847248	513491	5693.24	132656	121944	1.04366e+06
A0A1S3WYA8	A0A1S3WYA8;A0A1S3XVM3	"20 kDa chaperonin, chloroplastic-like;20 kDa chaperonin, chloroplastic-like"	6	429946	116164	512457	183519	107609	107250	343787	125080	145800
A0A1S3WYG6	A0A1S3WYG6;A0A1S3YK10	"L-ascorbate peroxidase 1, cytosolic;L-ascorbate peroxidase 1, cytosolic-like"	13	39772804	2935901	38112032	8341359	4.51196e+06	2920450	24430620	9394864	7652049
A0A1S3WYI2	A0A1S3WYI2;A0A1S4CNY8;A0A1S4D402	"protease Do-like 8, chloroplastic;protease Do-like 8, chloroplastic;protease Do-like 8, chloroplastic"	1	235706	41914.4	214471	107653	51469.3	63638.4	173250	71003.6	78461.4
A0A1S3WYK0	A0A1S3WYK0;A0A1S4CSE2	desumoylating isopeptidase 1-like	2	124062		186163	213945		43106.8		94454	79345.4
A0A1S3WYQ3	A0A1S3WYQ3;A0A1S4CPJ5	NAP1-related protein 2-like	4	130685	101698	117708	251984	131017	62606	156973	606762	184049
A0A1S3WYR5	A0A1S3WYR5;A0A1S3WYZ3	extensin-like isoform X2;extensin-like isoform X1	16	2.16743e+06	702398	2.06312e+06	2.84875e+06	2.54988e+06	1.29864e+06	2.41524e+06	1.33995e+06	1.84824e+06
A0A1S3WYS6	A0A1S3WYS6	"uncharacterized protein At2g27730, mitochondrial-like"	2	36713.6	95229.9	33648.5	70776	31437.4	20683.7	56025.7	16022	31752.3
A0A1S3WYW6	A0A1S3WYW6	two-on-two hemoglobin-3-like	2	125161	14254.6	196058	47471.6	49848.5		79182.8	29072.3
A0A1S3WYW8	A0A1S3WYW8	intracellular ribonuclease LX-like	4	2.02639e+06	482558	3.30414e+06	1.00103e+06	469785	159621	2.42123e+06	985572	915931
A0A1S3WYX0	A0A1S3WYX0	Catalase	4	165396	261141	263248	292700	146205	343564	156139	321786	293175
A0A1S3WYY0	A0A1S3WYY0;A0A1S3WZ70;A0A1S4C4G1	protein SUPPRESSOR OF K(+) TRANSPORT GROWTH DEFECT 1-like isoform X1;protein SUPPRESSOR OF K(+) TRANSPORT GROWTH DEFECT 1-like isoform X2;protein SUPPRESSOR OF K(+) TRANSPORT GROWTH DEFECT 1	5	217545	25529.2	264452	259519	168284	135789	230744	43626.7	80420.1
A0A1S3WZ18	A0A1S3WZ18;A0A1S4AL80;O81390	calcium-dependent protein kinase 21-like;calcium-dependent protein kinase 21-like;Calcium-dependent protein kinase	12	416855	52729.7	281772	580136	342275	242606	504196	271646	339073
A0A1S3WZ56	A0A1S3WZ56	"bifunctional dTDP-4-dehydrorhamnose 3,5-epimerase/dTDP-4-dehydrorhamnose reductase"	2	224182	310877	295608	247938	126947	210044	229102	287720	178815
A0A1S3WZ66	A0A1S3WZ66;A0A1S3XUP8	"ACT domain-containing protein DS12, chloroplastic-like;ACT domain-containing protein DS12, chloroplastic-like"	5	151456	45901.4	300391	247404	159230	77351.2	82608	54321.4	63390.7
A0A1S3WZ72	A0A1S3WZ72;A0A1S4DHL0	probable LRR receptor-like serine/threonine-protein kinase At5g10290	5	916491	222305	1068884	786432	403286	235290	693392	257287	368534
A0A1S3WZ87	A0A1S3WZ87	protein STRICTOSIDINE SYNTHASE-LIKE 6-like	2	148009	92208.6	155052	100000	198580	268416	121612	144110	179262
A0A1S3WZA4	A0A1S3WZA4;A0A1S4C1K4	"ATP synthase subunit O, mitochondrial-like;ATP synthase subunit O, mitochondrial-like"	13	1.39213e+06	811189	1.08931e+06	974738	934408	689676	1208372	992064	826660
A0A1S3WZD9	A0A1S3WZD9	probable prolyl 4-hydroxylase 4	3	963976	596006	1.54492e+06	180522	41902.7		1.59277e+06	205912	322619
A0A1S3WZE1	A0A1S3WZE1	Peroxidase	10	2.07845e+06	1.11884e+06	2.81041e+06	2.06742e+06	2.11546e+06	1.14937e+06	2.5028e+06	1.39468e+06	1.14942e+06
A0A1S3WZF8	A0A1S3WZF8	"membrane-associated 30 kDa protein, chloroplastic-like"	8	845639	482550	1.103e+06	593062	419995	194225	1.09439e+06	402447	546672
A0A1S3WZI1	A0A1S3WZI1	GDSL esterase/lipase 1-like	3	465985	155051	259870	246310		111844	287531	169796	111669
A0A1S3WZJ1	A0A1S3WZJ1	Purple acid phosphatase	14	246972	320923	218749	190051	544018	958805	138995	353390	570312
A0A1S3WZJ6	A0A1S3WZJ6;A0A1S4DEY3	"Starch synthase, chloroplastic/amyloplastic;Starch synthase, chloroplastic/amyloplastic"	6	111102	103664	88162.8	75696.7	90154.7	341706	38131.8	73726.3	121238
A0A1S3WZK9	A0A1S3WZK9;A0A1S3XU70;A0A1S3XUW8	COP9 signalosome complex subunit 8-like;COP9 signalosome complex subunit 8-like isoform X1;COP9 signalosome complex subunit 8-like isoform X2	4	261739	171570	225901	232390	354738	204478	176148	153818	138470
A0A1S3WZQ8	A0A1S3WZQ8	Aconitate hydratase	29	6.68425e+06	1.9161e+06	6.80028e+06	3.26532e+06	2.01003e+06	2350932	5.41316e+06	2.85473e+06	3.10682e+06
A0A1S3WZX1	A0A1S3WZX1	elongation factor 1-beta-like	3	12651032	4.66727e+06	19299694	11628298	5.14211e+06	2.72363e+06	7.89365e+06	2.74392e+06	6.21171e+06
A0A1S3WZY4	A0A1S3WZY4;A0A1S3X056;A0A1S4D4R2	polyadenylate-binding protein-interacting protein 6-like isoform X1;polyadenylate-binding protein-interacting protein 6-like isoform X2;polyadenylate-binding protein-interacting protein 6-like	1	151885	90782.8	159550	103911	52890.6		193869	96360.5	53651.1
A0A1S3WZY6	A0A1S3WZY6	Patatin	5	250127	258730	245624	237906		105256	335874	306180	176498
A0A1S3WZZ5	A0A1S3WZZ5	Patatin	2	114349		115637	37557.1	135920			54569.1	23855.1
A0A1S3WZZ7	A0A1S3WZZ7;A0A1S6GXA3	Exocyst subunit Exo70 family protein	7	124441	92581.9	140217	86559	114795	93290.2	59806.5	55119	39972.5
A0A1S3X075	A0A1S3X075;A0A1S3X0S2	"frataxin, mitochondrial-like isoform X2;frataxin, mitochondrial-like isoform X1"	2	49354.3	21238.2	88862.4	32676	39274.4		50388.3	19226.9	18058.2
A0A1S3X079	A0A1S3X079;A0A1S3X0E8;A0A1S3X0F4	transcriptional corepressor LEUNIG-like isoform X2;transcriptional corepressor LEUNIG-like isoform X3;transcriptional corepressor LEUNIG-like isoform X1	3	504820	110576		230713		460385	82419.8	385357	237334
A0A1S3X086	A0A1S3X086;A0A1S3X0T2	Homoserine dehydrogenase	4	141800	69408.7	184559	105520	85902	64516.5	130303	84882.7	79571.7
A0A1S3X0C4	A0A1S3X0C4;A0A1S3ZJ45	serine/threonine-protein phosphatase 2A 65 kDa regulatory subunit A beta isoform-like	7	398923	160314	412457	232872	166165	163261	320861	273900	166945
A0A1S3X0E5	A0A1S3X0E5	UBP1-associated protein 2C-like	5	237312	420080	754739	413171	385544	545279	406234	352793	452087
A0A1S3X0F1	A0A1S3X0F1;A0A1S3Z9V1	Dirigent protein	2	32094.3	70366.5	54763.3	72861.5	41233.5	25468.9	63642.4		30419.7
A0A1S3X0G8	A0A1S3X0G8	subtilisin-like protease SBT1.8	8	230569	102988	438957	157729	85846.1	71270.1	485329	114817	111960
A0A1S3X0I2	A0A1S3X0I2	deoxyuridine 5'-triphosphate nucleotidohydrolase-like	5	88384.2	104917	182968	131180	171440	41847	120107	127041	84910.8
A0A1S3X0I4	A0A1S3X0I4;A0A1S3X0S0;A0A1S3XEN1;A0A1S3ZQK3;A0A1S4A7M5;A0A1S4AC06;A0A1S4DMY9	Ribosomal protein L19;Ribosomal protein L19;Ribosomal protein L19;Ribosomal protein L19;Ribosomal protein L19;Ribosomal protein L19;60S ribosomal protein L19-2	4	572440	507598	534482	244670	182462	366202	816489	380521	293136
A0A1S3X0J2	A0A1S3X0J2;A0A1S3X0Z6	glutathione S-transferase L3-like isoform X1;glutathione S-transferase L3-like isoform X2	13	2834274	454469	3.0074e+06	2.1195e+06	2033438	720440	1.95719e+06	937109	813516
A0A1S3X0J3	A0A1S3X0J3	diacylglycerol kinase	4	207662	116162	228740	158541	201897	154413	95902.9		49484.4
A0A1S3X0M1	A0A1S3X0M1;A0A1S3Y1E7	ABC transporter G family member 23-like	2	1.25295e+06	665564	1.05063e+06	1.16231e+06	553361	390571	2.21224e+06	646612	935420
A0A1S3X0M2	A0A1S3X0M2;A0A1S3YE10	protein LIGHT-DEPENDENT SHORT HYPOCOTYLS 5-like	3	64685.9	83193.9	68205.3	101465	88710.4	50030.3	146550	80828	210730
A0A1S3X0M5	A0A1S3X0M5	60S ribosomal protein L4-like	1	277719	292220		490096	277696	651248	326099	583366	457223
A0A1S3X0M8	A0A1S3X0M8;A0A1S4C5I3	"3-oxoacyl-[acyl-carrier-protein] synthase 3 A, chloroplastic-like;3-oxoacyl-[acyl-carrier-protein] synthase 3 A, chloroplastic-like"	4	423188	297906	315617	269199		292783	223400	337944	999234
A0A1S3X0N1	A0A1S3X0N1	"gamma aminobutyrate transaminase 3, chloroplastic-like"	1	81570	158364		95980.1	141661	130404	129232	86756.9	85252.3
A0A1S3X0R5	A0A1S3X0R5;A0A1S4BF20	Dirigent protein	4	333333	442214	61741.6	132571	535137	1.02043e+06	173203	441383	454951
A0A1S3X0S8	A0A1S3X0S8;A0A1S3XRV1;A0A1S3YZ88;A0A1S3Z1N2;A0A1S3Z257;A0A1S3ZD10;A0A1S3ZWP5;A0A1S4AB28;A0A1S4B3F9;A0A1S4B3N6;A0A1S4B6F8;A0A1S4BBC6;A0A1S4BBH6;A0A1S4BFG2;A0A1S4BQR4;A0A1S4CNW5	ubiquitin-conjugating enzyme E2 28-like;ubiquitin-conjugating enzyme E2 28-like;ubiquitin-conjugating enzyme E2 28-like;ubiquitin-conjugating enzyme E2-17 kDa-like;ubiquitin-conjugating enzyme E2-17 kDa-like;ubiquitin-conjugating enzyme E2-17 kDa;ubiquitin-conjugating enzyme E2-17 kDa-like;ubiquitin-conjugating enzyme E2 10;ubiquitin-conjugating enzyme E2 28-like isoform X2;ubiquitin-conjugating …	1	1.35925e+06	966067	1.62158e+06	1.47161e+06	623272	953026	1.05787e+06	1.04307e+06	1.00993e+06
A0A1S3X0T3	A0A1S3X0T3	glycine-rich RNA-binding protein-like isoform X1	5	64918	160681	213637	158586	69466.6	132254	415657	180214	169182
A0A1S3X0T9	A0A1S3X0T9;A0A1S3YY28	protein LHCP TRANSLOCATION DEFECT-like	2	33897.9	5665.76	45848.9	18226.3	9106.57		42962.2	14201.7	47724.1
A0A1S3X0V2	A0A1S3X0V2	AUGMIN subunit 7	2		49837.5	212137	96131.5	37874.9			53153.7	55340
A0A1S3X0W4	A0A1S3X0W4;A0A1S4CNC5	"cytochrome c1-2, heme protein, mitochondrial-like;cytochrome c1-2, heme protein, mitochondrial-like"	14	1.60608e+06	1.01851e+06	920382	1.32162e+06	1.02531e+06	1.38732e+06	1.77581e+06	2.03086e+06	1.64736e+06
A0A1S3X0W6	A0A1S3X0W6	3-isopropylmalate dehydrogenase	6	398940	295576	424647	435446	585436	408756	293272	222519	223418
A0A1S3X0Y6	A0A1S3X0Y6;A0A1S3XVS0	U1 small nuclear ribonucleoprotein A-like	6	444583	25303.9	464918	132545	199056	51673.4	187080	71009	76102.9
A0A1S3X0Z2	A0A1S3X0Z2;A0A1S4A5I6	"thylakoid lumenal 17.4 kDa protein, chloroplastic-like;thylakoid lumenal 17.4 kDa protein, chloroplastic-like"	6	265561	103237	215543	201778	169016	137689	278833	153986	162435
A0A1S3X106	A0A1S3X106;A0A1S3XCT9;V5Z2L2	microtubule-associated protein TORTIFOLIA1-like;microtubule-associated protein TORTIFOLIA1-like;HCpro-interacting protein 2	1	146523	31111.7	180438	60179.8	30892.9		148437	55726.6	48895.6
A0A1S3X170	A0A1S3X170;A0A1S3XS42	Pescadillo homolog	1	215094	159425	362836	189535	218059	139868	298913	128226	93087.7
A0A1S3X179	A0A1S3X179;A0A1S3YJQ5	40S ribosomal protein S8	2	881963	594783	728327	616828	386606	258364	1.32009e+06	470957	338524
A0A1S3X1A6	A0A1S3X1A6	myosin-9-like	78	836959	920172	800910	1.096e+06	541808	435555	1.58105e+06	736660	901951
A0A1S3X1B8	A0A1S3X1B8;A0A1S3Z007	biogenesis of lysosome-related organelles complex 1 subunit 2-like	2	323509		150463	267205	232705	180734	358117	145045	377242
A0A1S3X1C8	A0A1S3X1C8;A0A1S4A559	probable leucine-rich repeat receptor-like protein kinase At1g35710	8	147657	124909	170967	210407	381566	269749	143942	154285	239615
A0A1S3X1D2	A0A1S3X1D2;A0A1S3XU35;B7X6S7	syntaxin-43-like isoform X1;syntaxin-43-like;Syntaxin	2	141882	135032	135695	144362	52521.5	48102.5	162918	78657.5	104240
A0A1S3X1D8	A0A1S3X1D8	acid phosphatase 1-like	4	156353	823611	157760	297332	484324	866842	169107	1.04354e+06	1.19757e+06
A0A1S3X1E5	A0A1S3X1E5	Pyruvate dehydrogenase E1 component subunit alpha	1	65063.5	60363.1	76695.2	61561.7	95198.2	70285.7	91597.5	56352.1
A0A1S3X1G1	A0A1S3X1G1	glycine-rich RNA-binding protein GRP1A-like isoform X2	1		529656	183540	252362	161420	169045	377352	411836	247763
A0A1S3X1L9	A0A1S3X1L9	"fructose-1,6-bisphosphatase class 1-like"	7	48536.8	43656.3	62367	39566.1	60463.8	62214.7	28981.5	42420.2	39521.6
A0A1S3X1Q2	A0A1S3X1Q2;A0A1S3XTF3;A0A1S3Z906;A0A1S4CWX7	40S ribosomal protein S7	5	222450	1.28748e+06	160469	520244	1.01695e+06	839434	246224	325369	442683
A0A1S3X1Q4	A0A1S3X1Q4	callose synthase 9-like	8	376552	150545	266088	226433	105376	73288.7	271820	86538.8	114862
A0A1S3X1R1	A0A1S3X1R1;A0A1S3X1S0	uncharacterized protein LOC107760330 isoform X2;uncharacterized protein LOC107760330 isoform X1	6	142664	202894	214659	108827	134437	138307	232661	132860	3.10206e+06
A0A1S3X1S5	A0A1S3X1S5;A0A1S3XZB0	Pyruvate dehydrogenase E1 component subunit alpha	4	388518	86799.8	193645	126265	79700.6	161145	125671	96787.9	69412.5
A0A1S3X1V7	A0A1S3X1V7	Signal recognition particle subunit SRP68	4		66982	226502	51715.9	219348	155967	235187	140524	100343
A0A1S3X211	A0A1S3X211;Q43579;Q43580;Q84YH6;Q9XGH8	cysteine proteinase 15A-like;Tobacco pre-pro-cysteine proteinase;Tobacco pre-pro-cysteine proteinase;CPR2-like cysteine proteinase;Putative preprocysteine proteinase	2	2.01799e+06	664906	3077214	684636	283843	133936	2.76475e+06	691471	1.37431e+06
A0A1S3X216	A0A1S3X216	"polyphenol oxidase E, chloroplastic-like"	30	5.09858e+06	11530843	3.80071e+06	8511281	21425970	25811654	5040317	12230936	20872612
A0A1S3X220	A0A1S3X220	ubiquitin carboxyl-terminal hydrolase 12-like	6	57156.9	72948	47259.7	70000.7	79919.2	98119.6	59563.7	130322	1058661
A0A1S3X231	A0A1S3X231;A0A1S4DFP7;A0A1S4DG15	probable uridine nucleosidase 1;probable uridine nucleosidase 1 isoform X1;uridine nucleosidase 1-like isoform X2	1		128823	43225.6	74919.1			41562.9	117630	86658.6
A0A1S3X240	A0A1S3X240;A0A1S3XEB2	guanylate-binding protein 5-like;guanylate-binding protein 1-like	9	255673	124780	236641	191561	122999	160677	325279	178750	220019
A0A1S3X242	A0A1S3X242	nephrocystin-3-like	3	141320	61218.5	222156	139312	99958.5	100690	161319	144425	119138
A0A1S3X266	A0A1S3X266;A0A1S3X2N7	sister chromatid cohesion 1 protein 4-like isoform X1;sister chromatid cohesion 1 protein 4-like isoform X2	2	39592.3		21552.6	11897.9	31271.7	40654.8		31155.6	84338.2
A0A1S3X267	A0A1S3X267	S-norcoclaurine synthase 1-like	3	73783.7	188709		45693.7		406926		338551	295291
A0A1S3X298	A0A1S3X298	Lipoxygenase	13	169193	232355	191613	321895	216578	249512	437374	333032	279756
A0A1S3X2A9	A0A1S3X2A9;A0A1S4CFY2	conserved oligomeric Golgi complex subunit 2-like	1	147360	99672	175904	179439		178414	227999	94838	101892
A0A1S3X2B9	A0A1S3X2B9	"2-oxoglutarate dehydrogenase, mitochondrial-like"	37	356469	486711	502812	386933	399519	446265	268812	308753	329673
A0A1S3X2D4	A0A1S3X2D4;Q8LK72	Non-specific lipid-transfer protein	1	135027	54001.8	283641	400157	88463.5		141853		77466.8
A0A1S3X2H3	A0A1S3X2H3	Pyruvate kinase	3	361169	357431	579253	313739	396091	271381	432310	296871	282836
A0A1S3X2J0	A0A1S3X2J0;A0A1S3Z8B0	"histidine biosynthesis bifunctional protein hisIE, chloroplastic-like;histidine biosynthesis bifunctional protein hisIE, chloroplastic-like"	2		89996.7	83127.8	122487	133595	120422	52479.3	66007.1	46079.9
A0A1S3X2N3	A0A1S3X2N3;A0A1S3X2V6;A0A1S4A393;A0A1S4A3B8	"glucan endo-1,3-beta-D-glucosidase-like isoform X2;glucan endo-1,3-beta-D-glucosidase-like isoform X1;glucan endo-1,3-beta-D-glucosidase-like isoform X2;glucan endo-1,3-beta-D-glucosidase-like isoform X1"	2	125178	169837		111418	238634	302372	112355	258003	246377
A0A1S3X2P0	A0A1S3X2P0;A0A1S3X2X7;A0A1S3X2Y3;A0A1S3X356;A0A1S3X3H3;A0A1S4CVN1	uncharacterized GPI-anchored protein At1g61900-like isoform X3;uncharacterized GPI-anchored protein At1g61900-like isoform X1;uncharacterized GPI-anchored protein At1g61900-like isoform X5;uncharacterized GPI-anchored protein At1g61900-like isoform X4;uncharacterized GPI-anchored protein At1g61900-like isoform X2;uncharacterized GPI-anchored protein At1g61900-like	5	354316	242554	655708	193585	60970.9	240198	376572	168387	226308
A0A1S3X2V7	A0A1S3X2V7;A0A1S4C898	"probable enoyl-CoA hydratase 2, mitochondrial;probable enoyl-CoA hydratase 2, mitochondrial"	3	62857.9	68587.1	70681.6	123663	152814	159971	43620	43160.6	44618.1
A0A1S3X2W8	A0A1S3X2W8	cytochrome P450 89A2-like	1	20601.4	15319.7	43331.8	39958.7	24254.8	14996.6	30827.8	9469.78
A0A1S3X2Z0	A0A1S3X2Z0	"triosephosphate isomerase, chloroplastic-like"	10	508360	828421	513086	748238	899053	945446	604583	691518	1.19718e+06
A0A1S3X314	A0A1S3X314	Eukaryotic translation initiation factor 3 subunit C	15	110193	238841	91653.4	215303	186851	245736	42903	189823	175979
A0A1S3X322	A0A1S3X322;A0A1S3YSM7	Prefoldin subunit 3	3	167612	217278	85395.5	160323	196635	153428	119795	122385	125759
A0A1S3X331	A0A1S3X331;A0A1S4CT14	vesicle-associated protein 4-2-like	3	86878.2	119051		39968.8	101178	80582.8	78036.2	180855	150954
A0A1S3X374	A0A1S3X374;A0A1S3XHL1;A0A1S3YK56;A0A1S4AVM3	"NADH dehydrogenase [ubiquinone] iron-sulfur protein 8, mitochondrial-like;NADH dehydrogenase [ubiquinone] iron-sulfur protein 8, mitochondrial;NADH dehydrogenase [ubiquinone] iron-sulfur protein 8, mitochondrial;NADH dehydrogenase [ubiquinone] iron-sulfur protein 8, mitochondrial-like"	10	1692534	471957	1.06825e+06	1.20249e+06	820940	702981	1.29232e+06	847378	727682
A0A1S3X398	A0A1S3X398;A0A1S3X3G9	copper transport protein ATX1-like isoform X2;copper transport protein ATX1-like isoform X1	7	149802	95472.6	261318	214367	420921	261442	122040	145865	326011
A0A1S3X3E1	A0A1S3X3E1	40S ribosomal protein S14-2-like	1	787296	2.62538e+06	525900	537376	525646	2.32644e+06	903911	2619050	1.63547e+06
A0A1S3X3I0	A0A1S3X3I0	10 kDa chaperonin-like	2	37937876	2.52518e+06	63540112	8.10802e+06	5202364	1.76872e+06	31476462	7.80201e+06	5712389
A0A1S3X3J4	A0A1S3X3J4	Germin-like protein	6	309959	398240	299167	205490	274059	406501	614015	388468	371621
A0A1S3X3K4	A0A1S3X3K4	ubiquitin domain-containing protein DSK2b-like	12	376451	150402	532349	241458	216494	121134	544957	141844	165476
A0A1S3X3N6	A0A1S3X3N6;O04361	Prohibitin	12	333237	778973	175068	284894	421765	1.28927e+06	351018	780879	635761
A0A1S3X3P5	A0A1S3X3P5	probable calcium-binding protein CML13	2	334102	94589.6	359246	219468	40125.4	64779.6	409790	140681	162189
A0A1S3X3P6	A0A1S3X3P6	putative dihydroflavonol-4-reductase isoform X2	4	39881.5	71698.5	29825.6	26488.5	68475.5	30343.2	60675.8	39462.5	72399.8
A0A1S3X3U0	A0A1S3X3U0;A0A1S3YBC0	COP9 signalosome complex subunit 5b-like	3		33396.6	37179.7	31544.8		16945.4	40743.2	15024.4	33451.3
A0A1S3X3V1	A0A1S3X3V1;A0A1S4C5Q2	Clathrin light chain	5	1.05931e+06	317022	1.27853e+06	819842	231570	291390	2.93551e+06	877321	558194
A0A1S3X3W2	A0A1S3X3W2;A0A1S3X3W7;A0A1S3X4F2;E1B2R0	calcium-dependent protein kinase 4 isoform X1;calcium-dependent protein kinase 4-like;calcium-dependent protein kinase 4 isoform X2;CDPK11	3		12068.7	109963	25289.9		16217.1	41770.1	30293.3	74741.7
A0A1S3X3Y2	A0A1S3X3Y2	probable calcium-binding protein CML13	1	6.98157e+06	401078	7.76112e+06	2.19017e+06	962967	308392	4813306	1.31679e+06	1.68632e+06
A0A1S3X3Y8	A0A1S3X3Y8;A0A1S4A181	uncharacterized protein At5g02240-like	6	127516	172934	119229	151899	315841	193401	119150	170985	126381
A0A1S3X430	A0A1S3X430	probable 60S ribosomal protein L14	7	602804	1.12942e+06	468962	489553	409938	900277	1.20011e+06	1195120	816628
A0A1S3X491	A0A1S3X491;A0A1S4A8C9	programmed cell death protein 4-like	1	67860.2	131466	88509.8	66463.8	141590	84187.4	56193.6	59021.7	28640.6
A0A1S3X4A9	A0A1S3X4A9;A0A1S3X4H6	myosin-12 isoform X2;myosin-12 isoform X1	1	73168.7	8108.04	133268	25963.6			68874.8	43787.3	36215.7
A0A1S3X4B0	A0A1S3X4B0	peptide-N4-(N-acetyl-beta- glucosaminyl)asparagine amidase A-like	7	10457.9	68936.9		62467.9	205264	157181	34674.1	345982	237622
A0A1S3X4G1	A0A1S3X4G1;A0A1S4CQY1	Inositol-1-monophosphatase	3		104855	26583.2	21702.1	40866.4	86061.8		29889	13246.2
A0A1S3X4H7	A0A1S3X4H7;A0A1S4A7E8	tropinone reductase homolog	2	167750		117085	1.07559e+06	54193	82779.6	203490	402625	163503
A0A1S3X4I9	A0A1S3X4I9;A0A1S4A2T2	"2-methyl-6-phytyl-1,4-hydroquinone methyltransferase, chloroplastic-like;2-methyl-6-phytyl-1,4-hydroquinone methyltransferase, chloroplastic-like"	1	51419.6	127291	34786.1	111915		163001	46508.5	77210.7	83373.8
A0A1S3X4K3	A0A1S3X4K3	Cytochrome c oxidase subunit 5C	2	346165	69548.2	203523	198691	116134	121781	309047	107884	142642
A0A1S3X4K9	A0A1S3X4K9	mitochondrial import inner membrane translocase subunit TIM8-like	12	1.60985e+06	412659	1548245	545793	86906.5	72240.4	1.56807e+06	381431	344315
A0A1S3X4L0	A0A1S3X4L0	"probable glutathione peroxidase 3, mitochondrial"	6	237442	83835.6	144174	64379.5	144643	112967	127612	149487	93726.7
A0A1S3X4M2	A0A1S3X4M2;A0A1S3YJK1;A0A1S4AP72;A0A1S4BY53	probable DNA double-strand break repair Rad50 ATPase;uncharacterized protein LOC107776972;uncharacterized protein LOC107799819;probable DNA double-strand break repair Rad50 ATPase	3	126588	102656	254465	137657	174619	112798	401765	190544	360594
A0A1S3X4P8	A0A1S3X4P8	Serine hydroxymethyltransferase	26	2729414	3.03826e+06	3.10756e+06	2.60754e+06	824713	1.44914e+06	2822266	3196200	2334311
A0A1S3X4P9	A0A1S3X4P9;A0A1S4BVK6	probable small nuclear ribonucleoprotein F isoform X1;probable small nuclear ribonucleoprotein F	2	145639	142659	103726	104512	134697	65805.5	87182.5	100237	99848.1
A0A1S3X4S6	A0A1S3X4S6	Peroxidase	4	62206.7	60946.9	80708.6	56368.3	73707.1	38440.9	74366.3	78684.9	55238.5
A0A1S3X4T8	A0A1S3X4T8;A0A1S3YI14	palmitoyl-protein thioesterase 1-like	4	260643	102495	271206	95614.6	72660.7	88379.2	168318	110172	145290
A0A1S3X4U8	A0A1S3X4U8	Methylenetetrahydrofolate reductase	9	473422	391478	1.16744e+06	679156	414861	353989	841699	558768	381612
A0A1S3X4W2	A0A1S3X4W2;A0A1S4BP69	GDSL esterase/lipase EXL3-like;GDSL esterase/lipase EXL3-like isoform X1	3	100232	34926.7	276705	137837	390754	234897	165671
A0A1S3X544	A0A1S3X544;A0A1S4C7N1;Q43796;Q43797	pyrophosphate-energized vacuolar membrane proton pump-like;pyrophosphate-energized vacuolar membrane proton pump-like;Inorganic pyrophosphatase (Fragment);Inorganic pyrophosphatase	2	334289	133050	496257	183542	81554.9	126260	195621	219735	135097
A0A1S3X587	A0A1S3X587	Expansin	6	43287	77842.4		69010.4	181010	189513	88576.3	74243.8	339046
A0A1S3X5D0	A0A1S3X5D0	probable NAD(P)H dehydrogenase (Quinone) FQR1-like 1	9	2.03583e+06	1.52047e+06	2.37032e+06	1585969	2.11624e+06	1.46152e+06	1.91675e+06	1.67425e+06	2.07184e+06
A0A1S3X5E0	A0A1S3X5E0	probable nucleoredoxin 1	11	458413	243696	405573	669267	288224	308343	236351	341952	381727
A0A1S3X5G4	A0A1S3X5G4	brefeldin A-inhibited guanine nucleotide-exchange protein 5-like	4	389132	75619.6	258488	214436	245790	225084	138422	57232.7	82038.9
A0A1S3X5H7	A0A1S3X5H7	xylulose kinase-like	7	132724	337904	109058	118453	152681	167315	59174.2	59093.9	39725.6
A0A1S3X5H9	A0A1S3X5H9;A0A1S3X5P3;A0A1S3X5T8;A0A1S3X5U3;A0A1S3X697;A0A1S4DAQ0	EH domain-containing protein 1-like isoform X4;EH domain-containing protein 1-like isoform X3;EH domain-containing protein 1-like isoform X1;EH domain-containing protein 1-like isoform X5;EH domain-containing protein 1-like isoform X2;EH domain-containing protein 1-like	3	72962.7	102391		83345.5	37464.2	64003.2	65214.8	56013	59878
A0A1S3X5I4	A0A1S3X5I4;Q9ZSP4	GrpE protein homolog	10	170992	115742	204586	282065	158629	127857	216807	126270	125206
A0A1S3X5K0	A0A1S3X5K0	cytochrome b5-like	4	613084	336214	949680	751037	335397	426045	1.01841e+06	219641	260420
A0A1S3X5K8	A0A1S3X5K8	glycolipid transfer protein 1-like	6	664144	585086	780643	698884	415223	461384	760173	562678	526189
A0A1S3X5L8	A0A1S3X5L8	40S ribosomal protein S17-like	8	475992	1.11188e+06	382764	745123	768082	1.18826e+06	466612	592105	616035
A0A1S3X5N4	A0A1S3X5N4;A0A1S3X6E6;A0A1S3XK53;Q9SNY7	probable sucrose-phosphate synthase isoform X1;probable sucrose-phosphate synthase isoform X2;probable sucrose-phosphate synthase;Sucrose-6-phosphate synthase A	12	301760	258669	260549	269945	329444	375319	309441	212885	555080
A0A1S3X5P1	A0A1S3X5P1	Peroxidase	23	24946748	13939651	19414512	51243316	33074066	15725566	28136774	12324023	19722744
A0A1S3X5Q1	A0A1S3X5Q1	cytosolic endo-beta-N-acetylglucosaminidase 1-like isoform X1	5		143031	124940		53591.8	144897		131228	96926.4
A0A1S3X5R5	A0A1S3X5R5;P25872	Phenylalanine ammonia-lyase	2	142499	288142	80727.2	96748.7		221684	80268.3	182514	245424
A0A1S3X5W8	A0A1S3X5W8;A0A1S4CXR2	SNF1-related protein kinase regulatory subunit gamma-1-like	8	544298	265043	267447	336822	445895	394629	276904	349401	356736
A0A1S3X5Y2	A0A1S3X5Y2;A0A1S3X6C1;A0A1S3YWT0;A0A1S3ZT96	probable serine/threonine-protein kinase At4g35230 isoform X1;probable serine/threonine-protein kinase At4g35230 isoform X2;probable serine/threonine-protein kinase At4g35230;probable serine/threonine-protein kinase At4g35230	1	114690	28821.6	82179	48965.4	65952.5	25734.1	201761		59806
A0A1S3X5Y9	A0A1S3X5Y9	60S ribosomal protein L37a	2	388102	371968	564622	265882		75489.8	422872	327074	190782
A0A1S3X5Z5	A0A1S3X5Z5;A0A1S3ZI83	3-oxoacyl-[acyl-carrier-protein] reductase 4-like	3	358882	478106	374023	419408	353338	547679	356041	440280	479584
A0A1S3X615	A0A1S3X615;A0A1S3YQI0	"uncharacterized aarF domain-containing protein kinase At5g05200, chloroplastic-like;uncharacterized aarF domain-containing protein kinase At5g05200, chloroplastic-like"	3	971310		52226.7	362692	43214.7	36254.8	4.67116e+06	7752.82	21230.1
A0A1S3X616	A0A1S3X616;A0A1S3X6U2;A0A1S3YXZ2	Germin-like protein	10	1.74681e+06	3.68137e+06	1.15666e+06	2.38168e+06	5785248	5.26035e+06	2.66511e+06	3.37562e+06	3248994
A0A1S3X643	A0A1S3X643	sm-like protein LSM36B	3	1.34708e+06	502235	911763	957577	841914	839834	806712	719332	798443
A0A1S3X644	A0A1S3X644;A0A1S4C4L7	DEAD-box ATP-dependent RNA helicase 40-like	6	268254	73268.9	226501	173737	133680	117941	276494	136260	115037
A0A1S3X673	A0A1S3X673;A0A1S3ZA14	TLD domain-containing protein 1-like	2	42236.6	16666.9	63427.5	23896.1	47017	11618.9	29965.4	7677.29	9385.04
A0A1S3X676	A0A1S3X676;A0A1S3X6J8;A0A1S3X6Z8	uncharacterized protein LOC107761734 isoform X1;uncharacterized protein LOC107761734 isoform X2;uncharacterized protein LOC107761734 isoform X3	2	1.86565e+06	628255	2711839	1.50296e+06	2.84119e+06	870574	2.19344e+06	667914	1.92367e+06
A0A1S3X690	A0A1S3X690;A0A1S3YWG0	endonuclease 2-like isoform X1;endonuclease 2-like	7	529742	152434	134512	217450	38181.2	175611	337608	211942	219225
A0A1S3X6E2	A0A1S3X6E2	uncharacterized protein LOC107761735	5	2.18923e+06	1.20766e+06	3.07835e+06	1.98555e+06	217502	136492	3732105	1.53018e+06	923427
A0A1S3X6H7	A0A1S3X6H7	vacuolar-sorting receptor 3-like	23	208664	405734	238258	515664	251671	250790	331426	258451	331854
A0A1S3X6M0	A0A1S3X6M0	Lipoxygenase	56	2429345	1.74769e+06	1.25768e+06	1.30468e+06	2.33449e+06	2.20793e+06	1.29932e+06	3.3293e+06	2.56098e+06
A0A1S3X6V0	A0A1S3X6V0	Xylose isomerase	23	953644	1118869	951658	1.23432e+06	1.2508e+06	1.39478e+06	757947	1064094	1.22506e+06
A0A1S3X6Y4	A0A1S3X6Y4;A0A1S3X788;A0A1S3XTL8;A0A1S3XTR7	uncharacterized protein LOC107761969 isoform X1;uncharacterized protein LOC107761969 isoform X3;uncharacterized protein LOC107768657 isoform X2;uncharacterized protein LOC107768657 isoform X1	1	119502	112683	104564	152722	195503	197642	115702	83084.9	101996
A0A1S3X706	A0A1S3X706	"phosphoglucomutase, chloroplastic"	9	115041	89488.8	115127	83266.9	142360	135237		151406	81991.4
A0A1S3X719	A0A1S3X719;A0A1S3YCF1;A0A1S3YCI0	Non-specific serine/threonine protein kinase	2	209883	151622	271733	200289	108683	262523	279232	220629	284315
A0A1S3X742	A0A1S3X742;A0A1S3YAQ0	SH3 domain-containing protein 3-like	3		68532.5	63744.7	108544		160578		65672.4	73907.9
A0A1S3X756	A0A1S3X756;A0A1S3X7E5;A0A1S3X7I7	nitrogen regulatory protein P-II homolog isoform X1;nitrogen regulatory protein P-II homolog isoform X3;nitrogen regulatory protein P-II homolog isoform X2	4	789205	163022	1.37411e+06	226237	317719	200811	408580	81648.9	158295
A0A1S3X765	A0A1S3X765;A0A1S3X7S4	chaperone protein dnaJ 10-like isoform X2;chaperone protein dnaJ 10-like isoform X1	4	173555	51348	130714	126835	159770	151659	188825	49694.5	58765.6
A0A1S3X7C1	A0A1S3X7C1;I2FJN7	Polyadenylate-binding protein	18	2744126	630755	2.16611e+06	1.56535e+06	535157	378445	2.54063e+06	684670	782674
A0A1S3X7F5	A0A1S3X7F5;A0A1S4B9U7;A0A1S4DJ56;A0A1S4DJF2	cleavage stimulating factor 64-like;cleavage stimulating factor 64-like;cleavage stimulating factor 64-like isoform X1;cleavage stimulating factor 64-like isoform X2	2	59669.2	47762.3	72910.5	47516.8	32857.6		72335.7	22626.5	31109.2
A0A1S3X7H4	A0A1S3X7H4	40S ribosomal protein S16-like	11	535331	1.79172e+06	394052	309252	1.41506e+06	1.16503e+06	233668	710040	480861
A0A1S3X7L7	A0A1S3X7L7	"isoamylase 3, chloroplastic-like"	3	205246	29382.4	373237	163157	97183.3	56108.2		239607
A0A1S3X7M0	A0A1S3X7M0;A0A1S3XRT7	"ATP synthase subunit gamma, mitochondrial;ATP synthase subunit gamma, mitochondrial-like"	1	803221	563169	571040	491099	237932	509528	779828	780238	640936
A0A1S3X7S2	A0A1S3X7S2;A0A1S3YAI1;A0A1S4B5J6	Pre-mRNA cleavage factor Im 25 kDa subunit;pre-mRNA cleavage factor Im 25 kDa subunit 2-like;Pre-mRNA cleavage factor Im 25 kDa subunit	3	15733955	29524	7727944	564630	2.13044e+06	362863	116482	4418362	2.93091e+06
A0A1S3X7S8	A0A1S3X7S8;A0A1S4BLK6;A0A1S4D4J9;A0A1S4DK03	uncharacterized protein C6C3.02c-like	3	426978	149106	454088	177663	359584	47014.9	365524	104736	90699.7
A0A1S3X7T0	A0A1S3X7T0	phosphoenolpyruvate carboxylase-like	45	876035	1.93399e+06	882254	1.0771e+06	1.05538e+06	2.34583e+06	503332	1.91295e+06	1.44591e+06
A0A1S3X7W4	A0A1S3X7W4	uncharacterized protein LOC107762157	2	60001.5	41469.7	53599.8	65002.6	57497.2	80168.4	60613.7	36026.8	57245.4
A0A1S3X7Y0	A0A1S3X7Y0	non-classical arabinogalactan protein 31-like	3	258595	366400	232493	394037	451498	305446	282673	240296	268403
A0A1S3X7Z1	A0A1S3X7Z1;P29449	Thioredoxin;Thioredoxin H-type 1	9	1.61781e+06	1.85053e+06	1.30602e+06	2628324	2.8044e+06	2.87303e+06	1460487	1.82159e+06	1.80841e+06
A0A1S3X805	A0A1S3X805	beta-glucosidase 18-like	12	163371	766786	215592	209448	377711	1.33087e+06	165569	576210	617328
A0A1S3X828	A0A1S3X828;A0A1S3X8H6;A0A1S4DQ31	fasciclin-like arabinogalactan protein 17 isoform X1;fasciclin-like arabinogalactan protein 17 isoform X2;fasciclin-like arabinogalactan protein 17	1	85542.2	55189.1	134542	57268.6		25046.5	158687	37279
A0A1S3X832	A0A1S3X832	staphylococcal nuclease domain-containing protein 1-like	8	55342	96632.9		109857	119817	127795	52912.7	109807	79810.5
A0A1S3X844	A0A1S3X844;A0A1S4AL58;A0A1S4D1B7;A0A1S4D1D0;A0A1S4D1F9;A0A1S4D1N2	uncharacterized protein LOC107762107;uncharacterized protein LOC107798942;uncharacterized protein LOC107824930 isoform X4;uncharacterized protein LOC107824930 isoform X2;uncharacterized protein LOC107824930 isoform X1;uncharacterized protein LOC107824930 isoform X3	2	69018.2	33607.1	60013.6	78614	52806.5	38596.3	63411.1	43279.6	33367.9
A0A1S3X845	A0A1S3X845	probable NAD(P)H dehydrogenase (Quinone) FQR1-like 2	9	561005	287635	527805	375444	577870	426985	362219	209591	290848
A0A1S3X859	A0A1S3X859;A0A1S4DGG5	hevamine-A-like	1	754531	262072	338264	288841	24963.5	201650	547815	337721	234941
A0A1S3X896	A0A1S3X896;A0A1S3Y131	cell wall integrity protein scw1-like	2	80691.7	56777.1	117036	55923.7	63373.2	60863.2	92899.2		69794.6
A0A1S3X8D5	A0A1S3X8D5	basic leucine zipper and W2 domain-containing protein 2-like	7	102851	145606	104319	205072	144233	153038	124978	106709	91985.1
A0A1S3X8D8	A0A1S3X8D8	coiled-coil domain-containing protein 18-like	2	133284	74577.1	127552	209776	132225	97926.8	115817
A0A1S3X8G7	A0A1S3X8G7	vesicle-associated protein 1-2-like	2	159212	81461.1	228136	112707	50326		163453	67258.1	80556.7
A0A1S3X8H2	A0A1S3X8H2	uncharacterized protein LOC107762466	14	189724	169544	188526	230297	151353	196417	370515	262571	181758
A0A1S3X8J3	A0A1S3X8J3	serine carboxypeptidase-like 40	13	1.39404e+06	2.06421e+06	1.06639e+06	1.20248e+06	2.07361e+06	2316419	1.33602e+06	1.96066e+06	2.68138e+06
A0A1S3X8M4	A0A1S3X8M4	uncharacterized protein LOC107762260	7	1.14469e+06	349674	1.19634e+06	498017	464551	469807	1.03661e+06	622760	686659
A0A1S3X8M8	A0A1S3X8M8	protein transport protein Sec24-like At4g32640	5	152388	125209	192001	105267	111601	189758	132245	182071	160393
A0A1S3X8N8	A0A1S3X8N8	subtilisin-like protease SBT1.2	8	125058	511268	57040.7	198457	144607	507852	570613	196174	250558
A0A1S3X8Q5	A0A1S3X8Q5;A0A1S3XBY2;O80362	"50S ribosomal protein L10, chloroplastic-like;50S ribosomal protein L10, chloroplastic;50S ribosomal protein L10, chloroplastic"	4	302603	79516.2	407055	212810	105614	94776.8	204296	83449.8	165540
A0A1S3X8Q9	A0A1S3X8Q9;A0A1S4BMK9	26S proteasome non-ATPase regulatory subunit 8 homolog A-like isoform X2;26S proteasome non-ATPase regulatory subunit 8 homolog A-like	2	488213	160165	477055	174885	446902	192313	273256	99230.4	90253.9
A0A1S3X8R4	A0A1S3X8R4	26S proteasome non-ATPase regulatory subunit 8 homolog A-like	1	337145		287468	632093	415515	599441			393453
A0A1S3X8S4	A0A1S3X8S4	stem-specific protein TSJT1-like	9	901985	2.06813e+06	1.19443e+06	910369	1.0847e+06	2.05248e+06	1.40867e+06	2.26217e+06	1.64971e+06
A0A1S3X8T3	A0A1S3X8T3	DEAD-box ATP-dependent RNA helicase 8-like	3	58089.2	31643.6	99302.7	27717.6	23234.9	30763.1	60756.4	26499.4	18392.8
A0A1S3X8X2	A0A1S3X8X2;A0A1S3Z6Z9	chitin elicitor receptor kinase 1-like	1	56459.2	22022.8	76243.2	108595	73210	39669.1	74758.5	40074.8	41765.8
A0A1S3X8Z4	A0A1S3X8Z4	ras-related protein RABC1	3	131330	182463	90938.2	102140	113594	222675	81464	121053	83252.3
A0A1S3X8Z6	A0A1S3X8Z6	heat shock cognate 70 kDa protein 2-like	2	209595	323227	165432	222572	544015	415730	155336	216308	248801
A0A1S3X906	A0A1S3X906;A0A1S3ZQI1;Q40517	Mitogen-activated protein kinase;Mitogen-activated protein kinase;Mitogen-activated protein kinase homolog NTF3	3	131455		143021	102091	77390.5	78035.7	166602	71863.8	83682.6
A0A1S3X916	A0A1S3X916	basic 7S globulin-like	8	269561	612396	384816	990359	2.76768e+06	1.72062e+06	245892	373975	861866
A0A1S3X975	A0A1S3X975;A0A1S4CN80	traB domain-containing protein-like	2	189645		161188	50016.1	1.02484e+06	108682	177267	74541.8	58534.6
A0A1S3X9C0	A0A1S3X9C0;A0A1S3ZWW8;A0A1S3ZWZ6	probable protein phosphatase 2C 11;probable protein phosphatase 2C 11 isoform X2;probable protein phosphatase 2C 11 isoform X1	6	137710	209731	132513	186001	203873	201601	156269	230334	202776
A0A1S3X9D6	A0A1S3X9D6	Nucleoside diphosphate kinase	3	270488	263851		189715	293462	480042	112903	245156	273066
A0A1S3X9E1	A0A1S3X9E1;H9CCI2	malonyl CoA-acyl carrier protein transacylase-like;Acyl-carrier-protein S-malonyltransferase	8	310383	241839	294331	250773	154746	248052	266043	241494	230962
A0A1S3X9E2	A0A1S3X9E2;A0A1S3X9G6	Glucose-1-phosphate adenylyltransferase	6	138988	63392.8	175410	179449	275190	275392	31267.8	157809	167596
A0A1S3X9I1	A0A1S3X9I1;A0A1S3YSB0;Q7M275	NADPH--cytochrome P450 reductase	3	236066	278423	208867	367847	51544.5		235383	174856	169820
A0A1S3X9J9	A0A1S3X9J9;A0A1S3X9M6	protein decapping 5-like isoform X1;protein decapping 5-like isoform X2	4	1.16283e+06	275979		547662	411059	424361	1.69406e+06	709628	542624
A0A1S3X9K4	A0A1S3X9K4	clavaminate synthase-like protein At3g21360	4	162906	186859	124601	51886	295575	109727	158065	154770	117572
A0A1S3X9N0	A0A1S3X9N0;A0A1S4CPE4	"protein RETICULATA, chloroplastic-like;protein RETICULATA, chloroplastic-like"	6	14366.5	92849.4		34599.8	32135.9	130454		88435.7	305722
A0A1S3X9Q3	A0A1S3X9Q3;A0A1S4AUQ2	Prohibitin	15	227546	1.00325e+06	46466.4	186909	205860	679729	236018	844327	664054
A0A1S3X9T6	A0A1S3X9T6	protein usf-like	10	1.7535e+06	705668	1.91412e+06	1.32778e+06	1.45176e+06	873443	1.43551e+06	794951	1196126
A0A1S3X9T7	A0A1S3X9T7	ribonuclease 2-like	2	81256.6		147743	139362	430530	78183.5	54749.1		46195.8
A0A1S3X9U6	A0A1S3X9U6;Q9ZP50	"ATP-dependent zinc metalloprotease FTSH 2, chloroplastic;FtsH-like protein Pftf"	4	94435.1	186619	52407	151491	120771	123626	51445.3	35782.7	58085.6
A0A1S3X9U8	A0A1S3X9U8	actin-104	22	10265467	5.34834e+06	9088057	4949062	4590658	3.46885e+06	9956948	10490187	7.44458e+06
A0A1S3X9W3	A0A1S3X9W3	BSD domain-containing protein 1-like	3	94054.7	40379.3	65360.9	28991	257524	50559.2	85319.9	20424.4	54783.5
A0A1S3X9Y9	A0A1S3X9Y9;A0A1S4C0X2	Elongation factor Tu	3	56628.6	72324.8	54782	63841.3	38211.4	74547.5	45676	56260.7	34894.2
A0A1S3XA54	A0A1S3XA54;A0A1S3XA79	mannosylglycoprotein endo-beta-mannosidase isoform X1;mannosylglycoprotein endo-beta-mannosidase isoform X2	13	188020	126999	150325	75319.7	183161	302005	179071	213722	224427
A0A1S3XA60	A0A1S3XA60;A0A1S3YEK6;A0A1S4CL37	"protein LUTEIN DEFICIENT 5, chloroplastic-like;protein LUTEIN DEFICIENT 5, chloroplastic-like;protein LUTEIN DEFICIENT 5, chloroplastic-like"	2	113332	133724	258597	27641.1	28415.1	72243.4	246986	65409.9	32774.9
A0A1S3XA93	A0A1S3XA93	"endo-1,31,4-beta-D-glucanase-like"	12	640955	692167	662606	817284	1.71009e+06	1.16093e+06	444893	580231	676842
A0A1S3XAD0	A0A1S3XAD0;A0A1S3YSF6	Beta-galactosidase	2	1062287	311174	308796	332674	110984	148472	251915	405430	270585
A0A1S3XAE3	A0A1S3XAE3	"pentatricopeptide repeat-containing protein At1g07740, mitochondrial-like"	1	85390.7	36993.5	53985			207581	40614.2	51596.4	55847.1
A0A1S3XAI9	A0A1S3XAI9	"ADP,ATP carrier protein, mitochondrial"	6	957639	2.48605e+06	523696	588793	796985	4239432	808943	2767976	1956021
A0A1S3XAK7	A0A1S3XAK7;A0A1S4APX4	trithorax group protein osa-like;histone-lysine N-methyltransferase 2D-like	2	240700	147201	308699	142789	137140		104367	205170	137836
A0A1S3XAP5	A0A1S3XAP5;A0A1S4D5J3	Superoxide dismutase [Cu-Zn]	2	402137	256184	247077	270886	139671	127030	351953	87421.7	196934
A0A1S3XAT8	A0A1S3XAT8;A0A1S4CJP3	pre-mRNA-splicing factor SYF1-like	3	87113.9	36643.2	146246	61733.8	33225.6	35671.4	106282	21902.9	14026.4
A0A1S3XAW1	A0A1S3XAW1;A0A1S3ZDJ6;A0A1S3ZDW5;A0A1S4CT55;Q9FSF6	60S ribosomal protein L11-1;60S ribosomal protein L11-1-like;60S ribosomal protein L11-1-like;60S ribosomal protein L11-1-like;60S ribosomal protein L11-1-like (Fragment)	8	321867	1225344	357038	406254	573151	1.72083e+06	368135	1.23891e+06	921296
A0A1S3XAX8	A0A1S3XAX8;A0A1S3XB04	40S ribosomal protein S2-3-like	11	469279	1.02815e+06	410995	466207	711543	1.55414e+06	452645	1.35825e+06	984905
A0A1S3XB15	A0A1S3XB15	eukaryotic translation initiation factor 4B2-like	5	111665	42238.6	104472	65802	18120		205856	93238	15551.3
A0A1S3XB17	A0A1S3XB17	"isoleucine--tRNA ligase, cytoplasmic-like"	1	210463	176952	245017	226991	160386	331205	116580	258621	202107
A0A1S3XB34	A0A1S3XB34	probable proteasome inhibitor	2	538124	72918.7	345166	169929	60068.6	65621	523429	251553	185937
A0A1S3XB37	A0A1S3XB37	Carboxypeptidase	14	199620	620520	220465	320057	508774	837990	121977	446730	314061
A0A1S3XB52	A0A1S3XB52;A0A1S4CEX5;F2VJ74	cyprosin-like;cyprosin-like;Aspartic protease 1	11	673193	718146	670510	422404	818289	1.24914e+06	919912	848384	770769
A0A1S3XB60	A0A1S3XB60;A0A1S3ZHL4	mitochondrial import inner membrane translocase subunit TIM10-like	3	149184	85257	132560	126176			86817	77628	99288.8
A0A1S3XB73	A0A1S3XB73;A0A1S3XBA1;A0A1S3ZMX0;A0A1S3ZN24	flowering time control protein FPA-like isoform X1;flowering time control protein FPA-like isoform X2;flowering time control protein FPA-like isoform X2;flowering time control protein FPA-like isoform X1	4	314556	48640.9	449903	159159	166441	109785	218559	63410.5	86201.1
A0A1S3XB94	A0A1S3XB94	TOM1-like protein 2	4	460459	99736.8	584483	136304	176929	126522	465555	263973	221873
A0A1S3XBD0	A0A1S3XBD0;A0A1S3XBP3	"probable L-ascorbate peroxidase 6, chloroplastic isoform X2;probable L-ascorbate peroxidase 6, chloroplastic isoform X1"	19	2681811	1185553	3.69483e+06	3.00248e+06	1714489	1.16153e+06	3435944	1.98313e+06	1.80418e+06
A0A1S3XBE0	A0A1S3XBE0;A0A1S3XBQ1;A0A1S4D1G1;A0A1S4D1I1;A0A1S4D1K9	Beta-hexosaminidase	5	204104	198524	480993	80759.7	199080	254263	389795	167842	211231
A0A1S3XBJ7	A0A1S3XBJ7	nucleolar protein 58-like	1	393588		155809	53159.7			345701	122994	68948.8
A0A1S3XBM4	A0A1S3XBM4	phosphoenolpyruvate carboxylase-like	5	169957	167446	230918	183136	116441	253722	98139.4	221970	121776
A0A1S3XBP1	A0A1S3XBP1	Peroxidase	7	456741	1.88431e+06	405096	544758	1718499	810301	102482	219095	405833
A0A1S3XBQ5	A0A1S3XBQ5	cannabidiolic acid synthase-like	6	133446	75841.1	155934	47716.2	231133	123499	210908	170222	149297
A0A1S3XBR3	A0A1S3XBR3;A0A1S4C4X2	T-complex protein 1 subunit epsilon;T-complex protein 1 subunit epsilon-like	7	189015	216958	235891	301185	293509	184376	158171	105353	121241
A0A1S3XBS9	A0A1S3XBS9;A0A1S4ARZ0	Importin subunit alpha	2	278920	91975.6	279584	91707.4	142244	1.15751e+06	103061	62407.8	63707.6
A0A1S3XBT2	A0A1S3XBT2;A0A1S3XC35;A0A1S3YYV0;A0A1S4DA23;Q43582	U6 snRNA-associated Sm-like protein LSm4;U6 snRNA-associated Sm-like protein LSm4;U6 snRNA-associated Sm-like protein LSm4;U6 snRNA-associated Sm-like protein LSm4;Probable U6 snRNA-associated Sm-like protein LSm4	4	677393	51956.6	668319	294785	211909	184497	338928	224154	268051
A0A1S3XBT8	A0A1S3XBT8;A0A1S3XUR7;A0A1S3ZF75;A0A1S4CB80;A0A1S4CM46;P41098	60S ribosomal protein L34;60S ribosomal protein L34-like;60S ribosomal protein L34-like;60S ribosomal protein L34-like;60S ribosomal protein L34-like;60S ribosomal protein L34	2	757500	1886119	431936	854992	838823	1.58988e+06	830692	1.85023e+06	1522316
A0A1S3XBU5	A0A1S3XBU5;A0A1S4BIY9;P09042;Q40597	pathogenesis-related protein 1C;pathogenesis-related protein 1C-like;Pathogenesis-related protein 1C;Tobacco W38/1 PR-1 pathogenesis-related protein	2		35328.8	111235	135113	57257.4	82101.7	98404.8	54198.7	87710.9
A0A1S3XBV6	A0A1S3XBV6;A0A1S3ZI52;Q941H9	"glycine-rich RNA-binding protein 2, mitochondrial-like;glycine-rich RNA-binding protein 3, mitochondrial-like;RNA-binding protein"	3	539095	349925	510669	539013	707714	615580	535154	518813	482422
A0A1S3XBV7	A0A1S3XBV7;A0A1S4AEL0	60S ribosomal protein L27	7	360070	915535	336914	242142	546005	785475	272148	550837	446156
A0A1S3XBW7	A0A1S3XBW7	chloroplastic lipocalin-like	10	423729	74360.9	437747	184353	294491	88392.8	349745	105214	105450
A0A1S3XBX7	A0A1S3XBX7	Diphosphomevalonate decarboxylase	6	650722	102534	685379	435833	326967	204474	506863	246155	280579
A0A1S3XBY3	A0A1S3XBY3;A0A1S3XJR7	coiled-coil domain-containing protein 12-like	3	409448	143635	360425	136515	139962	89543.9	386719	99923.2	127199
A0A1S3XBY8	A0A1S3XBY8	alpha-glucosidase-like	17	139149	104065	154428	57862.6	226283	195429	131735	151870	115991
A0A1S3XBZ1	A0A1S3XBZ1;A0A1S3Z0B9;A0JCI0;Q40578;Q41224	"Ubiquinol oxidase;Ubiquinol oxidase;Ubiquinol oxidase;Ubiquinol oxidase 2, mitochondrial;Ubiquinol oxidase 1, mitochondrial"	1	146269	118292		104817	161599	236828	96509.3	111255	88109.2
A0A1S3XBZ3	A0A1S3XBZ3;A0A1S3YRR2	pirin-like protein	3	40854.1	20314.1	49867.8	72828.8	82021.6	67696	41046		16719.2
A0A1S3XBZ5	A0A1S3XBZ5;A0A1S4AHD5;A0A1S4CF02;A0A1S4DL70	Pyruvate dehydrogenase E1 component subunit beta	3	267129	447662	210918	265431	121280	848217	141923	300987	198265
A0A1S3XC14	A0A1S3XC14	vacuolar-processing enzyme-like	11	3518927	1.77208e+06	2395302	1824670	196187	1.02981e+06	3834566	2.18728e+06	1.73808e+06
A0A1S3XC37	A0A1S3XC37	miraculin-like	6	10866739	2.36131e+06	9929268	4057919	2066873	1.28196e+06	10623517	2939122	3848407
A0A1S3XC43	A0A1S3XC43	uncharacterized protein LOC107763497	2	527703	147704	729320	262829	226713	175030	573448	396465	200774
A0A1S3XC54	A0A1S3XC54;A0A1S3Y0V1	S-adenosylmethionine synthase	3	16217.1	45342.2	14141.2	47588.8	15479	37164.8	13349.3	15838.6	5987.48
A0A1S3XC61	A0A1S3XC61	aspartyl protease family protein At5g10770-like	11	4.12376e+06	4969157	4.06348e+06	3.54488e+06	7965651	11144343	4188774	7522436	8418957
A0A1S3XC77	A0A1S3XC77	"electron transfer flavoprotein subunit alpha, mitochondrial-like"	4	187931	154965	189292	140270	291596	271674	154716	210243	212628
A0A1S3XC82	A0A1S3XC82	Annexin	29	2305015	3.72412e+06	1.79161e+06	2.22789e+06	1.28162e+06	3.48276e+06	2.6188e+06	4.20183e+06	2.90471e+06
A0A1S3XCC7	A0A1S3XCC7	"LL-diaminopimelate aminotransferase, chloroplastic-like"	4	83470.3	257362	78752.5	65875.1	161717	240291	75179.3	208288	141855
A0A1S3XCD8	A0A1S3XCD8;A0A1S3YWQ5	syntaxin-61-like	2		5162.81	543776	62041.5			89651.8	134569	76424.8
A0A1S3XCF6	A0A1S3XCF6;A0A1S3ZJ61	serine/arginine-rich splicing factor SC35-like	4	461598	136409	508045	193774	468645	220720	193844	98811.5	121831
A0A1S3XCH4	A0A1S3XCH4;A0A1S4B6E2	splicing factor 3B subunit 4-like	3	216498	135033	167733	135509	182261	117260	170397	153270	92546.5
A0A1S3XCI1	A0A1S3XCI1	endochitinase 3-like	4	817761	283558	507367	598085	811269	162052	450359	202642	324757
A0A1S3XCJ4	A0A1S3XCJ4;A0A1S3XXC5;A0A1S4CK72	glutaredoxin-C6-like	1	408458	125052	412414	361258	580780	138930	464915	58714.4	120089
A0A1S3XCK8	A0A1S3XCK8	Malate dehydrogenase	18	1.40945e+06	6.07623e+06	1.38477e+06	996174	2.56072e+06	3.08887e+06	3342959	2.13885e+06	2.04239e+06
A0A1S3XCM3	A0A1S3XCM3	universal stress protein MT2085-like	1	747058	273698	808694	872342	1.10665e+06	724001	971574	780063	652488
A0A1S3XCN1	A0A1S3XCN1;A0A1S4DPE9	pto-interacting protein 1;pto-interacting protein 1-like	2		83765.5	485056	162867	94165.5	488459	463469	159556	100982
A0A1S3XCQ1	A0A1S3XCQ1	dnaJ protein homolog	9	366303	65019.8	1.04397e+06	289661	221849	133265	419716	78023	126888
A0A1S3XCQ9	A0A1S3XCQ9;A0A1S3XES7	60S ribosomal protein L12;60S ribosomal protein L12-like	10	1.15606e+06	1.86166e+06	843158	1.94802e+06	2.315e+06	1.92695e+06	1.13987e+06	2.07994e+06	1.62359e+06
A0A1S3XCT6	A0A1S3XCT6	Serine hydroxymethyltransferase	3	154326	395484	174156	127263	99559.2	121213	272455	128300	114953
A0A1S3XCV6	A0A1S3XCV6	5-methyltetrahydropteroyltriglutamate-- homocysteine methyltransferase-like	12	697648	1.04937e+06	744901	621165	1.21762e+06	1.52794e+06	491208	1.0584e+06	1.03135e+06
A0A1S3XCV7	A0A1S3XCV7;Q76MF4	calmodulin-like;Calmodulin NtCaM1	9	650515	71401.2	688483	556157	171149	157291	199190	83186.3	172802
A0A1S3XCW5	A0A1S3XCW5	tetrahydrocannabinolic acid synthase-like	14	75865.2	622812	68503.3	110089	816906	775448	81461.9	638712	832388
A0A1S3XCW6	A0A1S3XCW6;A0A1S3YEM1	60S ribosomal protein L21-1-like;60S ribosomal protein L21-1-like isoform X1	5	410775	1.3097e+06	472245	323523	350245	1.08842e+06	419865	762052	923769
A0A1S3XCX6	A0A1S3XCX6;A0A1S3XF08;A0A1S4BU06	"copper-transporting ATPase PAA1, chloroplastic;copper-transporting ATPase PAA1, chloroplastic-like;copper-transporting ATPase PAA1, chloroplastic-like"	1	420944	448420	673937	445823			1.13365e+06	429509	561475
A0A1S3XCX7	A0A1S3XCX7	GDSL esterase/lipase At1g29670-like	1	146028	199240	164671	131195	140034	87405.3	177942	139572	86663.5
A0A1S3XCX9	A0A1S3XCX9	CASP-like protein	2	127804	137223	169322	129486	159245	110984	89928.2	50648.1	59745.7
A0A1S3XCY9	A0A1S3XCY9	Protein transport protein Sec61 subunit beta	2	342020	820925	424898	371843	189453	220508	711868	274147	178404
A0A1S3XD03	A0A1S3XD03	Tubulin-specific chaperone A	1	136486		224159	39123.5	210305		125909	46376.3	42656.6
A0A1S3XD60	A0A1S3XD60;A0A1S4B605	proton pump-interactor 1-like	5	374171	138244	402216	125067		43510.4	405550	219631	144762
A0A1S3XD62	A0A1S3XD62;A0A1S4A969	Glutathione peroxidase	3	287371	127138	281949	342711	327394	164121	243250	194636	268852
A0A1S3XDC3	A0A1S3XDC3	uncharacterized protein LOC107763852	12	214053	321042	218984	720295	907322	498570	244922	419188	674966
A0A1S3XDE1	A0A1S3XDE1	Aspartate aminotransferase	37	646201	1.22252e+06	668409	301945	869033	1260201	319729	931081	970020
A0A1S3XDG3	A0A1S3XDG3	60S ribosomal protein L23a-like	2	132772	25353	187647	51960.8	84530.1		61305.4		42380.3
A0A1S3XDH6	A0A1S3XDH6	"protein TIC 40, chloroplastic-like"	3	198167	113619	266068	131469	175514	86120.3	153063	65746	86855.8
A0A1S3XDI1	A0A1S3XDI1;A0A1S3XDT4	"N-alpha-acetyltransferase 15, NatA auxiliary subunit-like isoform X1;N-alpha-acetyltransferase 16, NatA auxiliary subunit-like isoform X2"	4	103857	91880.7	107482	67300.5	63826.9	96220.3	53562.6	86509.1	148134
A0A1S3XDJ8	A0A1S3XDJ8;A0A1S3XDU4;A0A1S4B8C1;A0A1S4B8D4;A0A1S4B8F8	uncharacterized protein LOC107764011 isoform X2;uncharacterized protein LOC107764011 isoform X1;uncharacterized protein LOC107805582 isoform X2;uncharacterized protein LOC107805582 isoform X1;uncharacterized protein LOC107805582 isoform X3	1	149580	32828.7	162894	135301	134359	141937	143887	198648	164879
A0A1S3XDL8	A0A1S3XDL8;A0A1S3YFL9	uncharacterized protein LOC107764027 isoform X1;uncharacterized protein LOC107775790	3	105727	44394.4	335366	237153	136369	140174	76116.3	45019.4	82089.6
A0A1S3XDP2	A0A1S3XDP2	pinin-like	6	91222.9	65408.7	176599	64256.9	92144.3	39312.6	148469	47911.7	27469.4
A0A1S3XDT0	A0A1S3XDT0;A0A1S3ZQ48	Xyloglucan endotransglucosylase/hydrolase	2	496077	108250	545521	169119	733382	118572	220897	50906.4	76843.8
A0A1S3XDT6	A0A1S3XDT6;A0A1S4C6E1	protein QUIRKY-like	2	35635.6	52269			60366.9	237973	44161.7	59900.4	67465.5
A0A1S3XDX6	A0A1S3XDX6;A0A1S3Y8K5;A0A1S4AKB5;A0A1S4BDS0;A0A1S4D357	Histone H4	20	14189316	72186688	4400231	22577862	72170928	75537216	13007879	36180648	63422864
A0A1S3XDY2	A0A1S3XDY2	Histone H2B	1	292922	674658		597367	511216	472442	551881	586101	516119
A0A1S3XDZ3	A0A1S3XDZ3	glutathione transferase GST 23-like	1	327808	205956	266556	334693	169991	255588	604383	414482	305599
A0A1S3XE05	A0A1S3XE05	universal stress protein A-like protein	5	133636	114753	210033	99951.7	271831	185646	126857	226122	147281
A0A1S3XE09	A0A1S3XE09	14 kDa proline-rich protein DC2.15-like	2	23931240	3.73638e+06	9800295	10582814	1.22355e+06	2.02575e+06	34260980	13148681	10404876
A0A1S3XE16	A0A1S3XE16;A0A1S3ZFB6	60S ribosomal protein L5-like	5	327939	83327.9	260149	137161	52171.2	88188.8	364883	70558.6	137651
A0A1S3XE25	A0A1S3XE25	eukaryotic initiation factor 4A-14	25	1.23437e+06	715677	1.61708e+06	1.24231e+06	943973	1.38358e+06	987095	1.16761e+06	1.07792e+06
A0A1S3XE40	A0A1S3XE40;A0A1S3XEF4;A0A1S3YXY4;A0A1S3YY65	ubiquitin receptor RAD23b-like isoform X2;ubiquitin receptor RAD23b-like isoform X1;ubiquitin receptor RAD23b-like isoform X2;ubiquitin receptor RAD23b-like isoform X1	4	5345940	1483118	7.01015e+06	2.74948e+06	1305250	780539	3.97864e+06	646954	1623587
A0A1S3XE72	A0A1S3XE72	60S ribosomal protein L22-3	2	333958	1837326	492468	873820	966415	1.55306e+06	441359	1.25487e+06	1.37228e+06
A0A1S3XE81	A0A1S3XE81	insulin-like growth factor 2 mRNA-binding protein 2	2	33231	70879.6	52580.5	69348.4	111800	123971	30706.9	52725.1	55719.1
A0A1S3XE96	A0A1S3XE96;A0A1S4AJS4;A0A1S4AKK7	"phosphoribosylformylglycinamidine cyclo-ligase, chloroplastic-like;phosphoribosylformylglycinamidine cyclo-ligase, chloroplastic/mitochondrial-like isoform X1;phosphoribosylformylglycinamidine cyclo-ligase, chloroplastic/mitochondrial-like isoform X2"	8	288344	238156	336452	256737	185959	404165	294441	343689	325605
A0A1S3XEC4	A0A1S3XEC4	UDP-glucose 6-dehydrogenase	12	290816	349110	467719	182285	195585	138921	234549	420974	151782
A0A1S3XEF3	A0A1S3XEF3;A0A1S4CKW1	"Alpha-1,4 glucan phosphorylase;Alpha-1,4 glucan phosphorylase"	10	283085	158911	282645	156200	237477	178716	112540	104092	140887
A0A1S3XEH1	A0A1S3XEH1	uncharacterized protein LOC107764196	1	170390	77764.5	245516	117943	95040.7	139120	116166		94257.7
A0A1S3XEH6	A0A1S3XEH6;A0A1S3XEN4;A0A1S3Y096	"homogentisate 1,2-dioxygenase-like isoform X1;homogentisate 1,2-dioxygenase-like isoform X2;LOW QUALITY PROTEIN: homogentisate 1,2-dioxygenase-like"	3	142637	391686	139963	215705	255540	287097	196519	219204	454726
A0A1S3XEK0	A0A1S3XEK0;W8TFM6	GMP synthase [glutamine-hydrolyzing]-like;GMP synthase	6	65270.2	117556	107911	101200		189741	72110	90300	70505.9
A0A1S3XEQ3	A0A1S3XEQ3;A0A1S3XHL4	"thylakoid lumenal 15 kDa protein 1, chloroplastic-like;thylakoid lumenal 15 kDa protein 1, chloroplastic-like"	8	846693	338995	909211	969823	527435	407643	944019	373882	545932
A0A1S3XER8	A0A1S3XER8;A0A1S3YIE9	S-formylglutathione hydrolase	4	684128	435101	941045	1.01597e+06	750576	628539	592146	346257	562274
A0A1S3XES2	A0A1S3XES2	probable carboxylesterase 2	5	122978	90867.1		127266	80272.3	170017	105156	138151	112592
A0A1S3XET3	A0A1S3XET3;A0A1S4DPC1	vacuolar protein sorting-associated protein 2 homolog 1;vacuolar protein sorting-associated protein 2 homolog 1-like	7	138350	188045	144650	222864	365580	223849	231578	122240	109409
A0A1S3XET6	A0A1S3XET6	apyrase-like	13	1.34256e+06	5067524	1.52276e+06	2.54867e+06	3.08738e+06	3.62444e+06	1.08246e+06	3.27839e+06	3.69595e+06
A0A1S3XEU9	A0A1S3XEU9	HIPL1 protein-like	5	33491.5	160127		175281	58676.5	62842.8	99755.3	113129	102732
A0A1S3XF06	A0A1S3XF06	WW domain-containing protein C11B10.08-like	2	83572.2	112762	123997	175680	84062.8	137785	100004	64691.6	135495
A0A1S3XF22	A0A1S3XF22	syntaxin-51-like	1	202497	124495	278671	122973	56595.3	78225.2	259223	80344.1	107657
A0A1S3XF52	A0A1S3XF52	L-arabinokinase-like	4	51018.4	72707.1	65913.9	51164.7	136312	76586.6		25720.2	90112.4
A0A1S3XF62	A0A1S3XF62	Protein transport protein Sec61 subunit beta	1	564967	242622	576198	449170	345039	374962	760402	443448	397800
A0A1S3XF65	A0A1S3XF65	Lactoylglutathione lyase	11	223964	231296	185898	294794	800755	349044	219179	207790	279588
A0A1S3XF86	A0A1S3XF86	probable L-gulonolactone oxidase 6	25	2204229	3.61773e+06	1.68241e+06	2412375	7066709	8552749	2.45118e+06	5.49291e+06	6.18882e+06
A0A1S3XFD7	A0A1S3XFD7;A0A1S4BNV8	uncharacterized protein LOC107764509;uncharacterized protein LOC107810292	11	140663	180427	173775	190340	298783	142705	262165	179877	166250
A0A1S3XFE5	A0A1S3XFE5;A0A1S3YV90;A0A1S3YZ89	probable 2-oxoglutarate-dependent dioxygenase AOP1.2	2	1.53798e+06	356448	934792	643622	315608	370459	1202615	367520	331916
A0A1S3XFF8	A0A1S3XFF8	3-oxoacyl-[acyl-carrier-protein] reductase 4-like	5	466399	523910	638476	252601	260643	589021	482981	485826	459494
A0A1S3XFL7	A0A1S3XFL7	S-adenosylmethionine synthase	13	785566	2.0256e+06	951099	1173874	574428	1.12212e+06	944111	1.87697e+06	1.24459e+06
A0A1S3XFP4	A0A1S3XFP4	LYR motif-containing protein 4	7	2.84916e+06	419926	3.0819e+06	1.17486e+06	643535	312244	2.20614e+06	712616	844400
A0A1S3XFR3	A0A1S3XFR3	macrophage migration inhibitory factor homolog	5	776417	375795	879212	412545	762189	343983	662273	326063	160912
A0A1S3XFT6	A0A1S3XFT6;A0A1S4BYQ0	Glyceraldehyde-3-phosphate dehydrogenase	2	258664	168991	271246	212886	226631	187835	263866	169067	143513
A0A1S3XFU6	A0A1S3XFU6	"protein OSB2, chloroplastic-like"	3	179814		178831	199304	145553	15788.6	253166
A0A1S3XFZ4	A0A1S3XFZ4	Dihydrolipoamide acetyltransferase component of pyruvate dehydrogenase complex	18	264868	152132	202869	111816	146066	249199	356704	83332.6	130721
A0A1S3XG00	A0A1S3XG00	FACT complex subunit SPT16-like	3	39248.4	15888.8	129631	103787	1903127	259998	98869	70658.7	42722.8
A0A1S3XG24	A0A1S3XG24	probable pectinesterase/pectinesterase inhibitor 51	4	147235	123308	134454	72143.5	169725	270069	611530	174428	155536
A0A1S3XG86	A0A1S3XG86	putative amidase C869.01	4	1.39596e+06	503186	2907170	386328	667266	610801	1.55314e+06	407566	480014
A0A1S3XG92	A0A1S3XG92;A0A1S4CIF9	UPF0047 protein YjbQ-like	8	757274	195901	569745	942695	1.14911e+06	563203	486671	361068	531562
A0A1S3XGB3	A0A1S3XGB3;A0A1S3XGF9;A0A1S3XGS2;A0A1S3YMJ2;A0A1S3YML8;A0A1S3YN34;A0A1S3YNC9	uncharacterized protein LOC107764830 isoform X2;uncharacterized protein LOC107764830 isoform X3;kinesin light chain 3-like isoform X1;kinesin light chain 3-like isoform X3;uncharacterized protein LOC107777859 isoform X2;kinesin light chain 3-like isoform X1;kinesin light chain 3-like isoform X4	3	84595.6	115997		90732.7	112019	50856.5	31233.2	65269.8
A0A1S3XGB4	A0A1S3XGB4;A0A1S3XLC6	60S ribosomal protein L13	9	1.02074e+06	3.37579e+06	794283	1513132	1.5817e+06	2.73257e+06	1.03033e+06	1.80685e+06	1950082
A0A1S3XGD9	A0A1S3XGD9	uncharacterized protein LOC107764905	9	81921.5	180757	114774	80378	142851	267454	102197	163705	169946
A0A1S3XGH0	A0A1S3XGH0	uncharacterized protein LOC107764953	8	230689	268141	324473	232595	732115	617774	303327	471639	725480
A0A1S3XGJ1	A0A1S3XGJ1;A0A1S4CTR1	"light-induced protein, chloroplastic-like;light-induced protein, chloroplastic"	8	1.21476e+06	497338	1.71611e+06	918452	893829	615534	1.67079e+06	665954	865266
A0A1S3XGK4	A0A1S3XGK4	heat shock cognate protein 80-like	5	196913	230387	1.98201e+06	147997	78796.5	130747	273960	243021	197969
A0A1S3XGN9	A0A1S3XGN9;A0A1S3XH84;A0A1S3YJC1;A0A1S3YJW8;A0A1S3YK60	nardilysin-like isoform X2;nardilysin-like isoform X1;nardilysin-like isoform X1;nardilysin-like isoform X3;nardilysin-like isoform X2	3	12577304	943007	10345745	7866912	7906251	1.99241e+06	13986178	2.85015e+06	2523177
A0A1S3XGQ6	A0A1S3XGQ6;A0A1S4D8U3	"1,4-alpha-glucan-branching enzyme 1, chloroplastic/amyloplastic-like;1,4-alpha-glucan-branching enzyme 2-2, chloroplastic/amyloplastic"	1	186640		154953	78619.8	160698	87665.2	344212	52293.9	54673.7
A0A1S3XGU4	A0A1S3XGU4	hsp70-Hsp90 organizing protein 2-like	6	8400150	2.07222e+06	9077036	5035966	2.38062e+06	1.2915e+06	5846862	2507359	3460329
A0A1S3XGV7	A0A1S3XGV7;A0A1S4DA81;L7QNZ1	serine/arginine-rich splicing factor SR45-like;serine/arginine-rich splicing factor SR45-like;Arginine/serine-rich 45 protein	8	337705	82140.1	218237	191296	123196	81014.2	116046	113925	53754.9
A0A1S3XGX5	A0A1S3XGX5;A0A1S3XH10	cysteine-rich repeat secretory protein 12-like isoform X1;cysteine-rich repeat secretory protein 12-like isoform X2	4		159427	28864.6	37170.7	59524.1	20956.4		91410.3	178758
A0A1S3XGZ0	A0A1S3XGZ0;A0A1S4DP25	miraculin-like	1	51529.2	57302.8	93008.6	37499.3	34475.1		51879.1		36023.7
A0A1S3XGZ7	A0A1S3XGZ7;A0A1S4B3E5	pathogenesis-related protein 5-like	1	25740.9	53109.4	32745.8	216182	47479.2	23048.3	50689.4	75577.1	51703.2
A0A1S3XH26	A0A1S3XH26	probable NAD(P)H dehydrogenase (Quinone) FQR1-like 1	11	5024847	3.35922e+06	4.0877e+06	2.55159e+06	2.81813e+06	2.62861e+06	4.27474e+06	3.62406e+06	4.0652e+06
A0A1S3XH29	A0A1S3XH29	uncharacterized protein LOC107765168	4	520129	204794	299130	330526	116481	20134.3	783098	359203	550189
A0A1S3XH42	A0A1S3XH42	uncharacterized protein LOC107765151	1	94815.4		120210	70613.7	26107.4	21469.6	190696	51323.4	66619.3
A0A1S3XH45	A0A1S3XH45;A0A1S3Z2K0	costars family protein-like	2	941238	360339	591492	907445	750524	727879	518945	486872	459101
A0A1S3XH64	A0A1S3XH64;A0A1S3XHY5	somatic embryogenesis receptor kinase 2-like isoform X2;somatic embryogenesis receptor kinase 2-like isoform X1	3	587031	767222	509291	892915	845379	707245	419253	403579	537596
A0A1S3XH72	A0A1S3XH72;B2LT58	elongation factor 1-gamma 2-like isoform X2;Elongation factor 1 gamma-like protein	4	219532	223052	176145	126259	265497	259599	141865	101821	134052
A0A1S3XH91	A0A1S3XH91	SUMO-activating enzyme subunit	1	51369.4	30743.2	45653.7	42096.3	37379	44525.3		54130.2
A0A1S3XH95	A0A1S3XH95;A0A1S4BAJ2	"glucan endo-1,3-beta-glucosidase 3-like;glucan endo-1,3-beta-glucosidase 3-like"	4	51070.1	51270.6	65092	64728.1	176569	100602	50775.7	35823.2	49358
A0A1S3XHA9	A0A1S3XHA9	miraculin-like	5	73636.4	613272	579320	126561	1.87056e+06	332506	408110	335580	709618
A0A1S3XHB8	A0A1S3XHB8	uncharacterized protein LOC107765250	5	97796.4	73344	226532	111199	17282.8	46217	148805	45881.7	41115.9
A0A1S3XHC5	A0A1S3XHC5;A0A1S4C6S2	26S protease regulatory subunit S10B homolog B-like	13	914414	513693	1.05714e+06	930635	484020	701805	882903	745661	760370
A0A1S3XHC9	A0A1S3XHC9	"isoleucine--tRNA ligase, cytoplasmic"	17	317107	227259	370505	218572	186332	280935	223145	291705	245619
A0A1S3XHH4	A0A1S3XHH4;A0A1S3XHN5;A0A1S4BJB2;A0A1S4BJD2	"54S ribosomal protein L51, mitochondrial-like isoform X2;54S ribosomal protein L51, mitochondrial-like isoform X1;54S ribosomal protein L51, mitochondrial-like isoform X2;54S ribosomal protein L51, mitochondrial-like isoform X1"	1	48912	35415.3		76566.8	74363.4	99784		34899.3	61689.3
A0A1S3XHI3	A0A1S3XHI3;A0A1S3YDS7	synaptotagmin-1-like	6	62946.5	33088.5		48351.3	46965.1	93326.9	36891	43657.4	55149.4
A0A1S3XHJ0	A0A1S3XHJ0	GDSL esterase/lipase At4g01130-like	4	321422	55733.9	354780	306219	285272	218024	281763	153669	189236
A0A1S3XHL0	A0A1S3XHL0	40S ribosomal protein S20-2	5	559497	2.10922e+06	508710	882780	1.30598e+06	1.87481e+06	834121	1792780	1.33762e+06
A0A1S3XHN6	A0A1S3XHN6;A0A1S4BEK5	uncharacterized protein LOC107765110;uncharacterized protein LOC107807417	1	30351.2	220449		45594.7	55969	86792.4	52191.1	92730.2	79305.9
A0A1S3XHP3	A0A1S3XHP3;A0A1S3ZE64	ATP-dependent Clp protease proteolytic subunit	6	498837	175319	503326	209035	196715	261566	503553	350281	321672
A0A1S3XHP5	A0A1S3XHP5	HMG-Y-related protein B-like	10	482898	303421	938818	509179	395240	262738	714305	260260	413914
A0A1S3XHP7	A0A1S3XHP7;A0A1S4BLQ9;A0A1S4DRL1	SNF1-related protein kinase regulatory subunit beta-2-like	1	130703	39922.6	139565	61860.9	68033.4		111266	55553.1
A0A1S3XHQ5	A0A1S3XHQ5	21 kDa seed protein-like	1	339255	331366		705736	217818	348613	567614	504723	592070
A0A1S3XHV8	A0A1S3XHV8	regulation of nuclear pre-mRNA domain-containing protein 1B-like	3	74443.8	39075.6	153524	61957.3	89997.5	37537.2	84927	38659.2	48621.1
A0A1S3XHX0	A0A1S3XHX0	sm-like protein LSM7	5	806702	157388	774718	399556	158671	43589.5	686470	504006	416692
A0A1S3XHX8	A0A1S3XHX8	"glucan endo-1,3-beta-glucosidase, acidic-like"	5	110629	88139.4	43947.6	360639	52415	77271.7	200621	68963.5	262100
A0A1S3XI04	A0A1S3XI04	Vacuolar proton pump subunit B	37	4528703	4359088	4699214	4349698	5.80583e+06	5312655	3.99642e+06	6184275	5.0925e+06
A0A1S3XI22	A0A1S3XI22	cinnamoyl-CoA reductase 2-like	13	603044	868766	662704	1.60245e+06	774524	1.14572e+06	613814	1.00183e+06	898199
A0A1S3XI32	A0A1S3XI32;A0A1S4BXM6	fasciclin-like arabinogalactan protein 12;fasciclin-like arabinogalactan protein 11	1	6.81397e+06	2.40864e+06	8902189	7.47381e+06	1.30459e+06	655408	6592418	2.67393e+06	3.39855e+06
A0A1S3XI59	A0A1S3XI59;A0A1S3XIH7	"beta-fructofuranosidase, insoluble isoenzyme CWINV3-like isoform X2;beta-fructofuranosidase, insoluble isoenzyme CWINV3-like isoform X1"	16	345105	238124	214765	257204	233791	381612	107618	230696	306078
A0A1S3XI60	A0A1S3XI60;A0A1S4BDY5	T-complex protein 1 subunit delta	13	370329	645609	360061	307215	183309	536559	284118	396266	362461
A0A1S3XI75	A0A1S3XI75	"4-hydroxy-3-methylbut-2-enyl diphosphate reductase, chloroplastic-like"	9	179134	123077	122851	100353	85047.5	172750	123982	152235	111643
A0A1S3XI76	A0A1S3XI76;A0A1S4BE65	ABC transporter G family member 6-like	5	242967	4.94594e+06	43934.7	39518.1		220261	57573.6	89957.2	89170.7
A0A1S3XI78	A0A1S3XI78;A0A1S4DRZ2	putative RNA-binding protein Luc7-like 2;putative RNA-binding protein Luc7-like 1 isoform X1	2	275459	124006	627335	199854	133182	148810	267842	157330	243597
A0A1S3XIA2	A0A1S3XIA2	Germin-like protein	1	1.52496e+06	686675	627634	1.17133e+06	268655	1.29609e+06	1.05429e+06	544025	485818
A0A1S3XID4	A0A1S3XID4	beta-glucosidase BoGH3B-like	7	81412.2	107779	111006	437296	71796.2	183039	129708	99944.7	288783
A0A1S3XIH4	A0A1S3XIH4	NADH-cytochrome b5 reductase	2	97007.3	28868.3	71204.2	37753.9		80935.3	80222.7	193099	87898.4
A0A1S3XII1	A0A1S3XII1;A0A1S3YPT1	RNA-binding protein 2-like;RNA-binding protein 2-like isoform X1	3	127453	63058.5	120109	68694.8		52319.8	156896	197022	87862.4
A0A1S3XIK8	A0A1S3XIK8;A0A1S4CG92;A0A1S4DC25;Q8S939	multiprotein-bridging factor 1b;multiprotein-bridging factor 1b-like;multiprotein-bridging factor 1b-like;Putative multiprotein bridging factor 1	1	291390	259815	1.10769e+06	482340	657649	228085	745142	335554	380171
A0A1S3XIN1	A0A1S3XIN1;A0A1S4DCD1	nuclear transcription factor Y subunit C-1-like	1		62803.2	147944	53549.7	47512.1	57338.9			148753
A0A1S3XIQ8	A0A1S3XIQ8	epidermis-specific secreted glycoprotein EP1-like	18	1.3462e+06	6467381	972376	1.51925e+06	10075846	11706529	1.28426e+06	5.85422e+06	9420939
A0A1S3XIR7	A0A1S3XIR7;Q76KA9	"ferredoxin--nitrite reductase, chloroplastic-like;Nitrite reductase"	4	28966.3	171854	29738.3	77503.6	192795	154460	36044.9	127502	76430.1
A0A1S3XIS5	A0A1S3XIS5;A0A1S3ZDU6	transcription initiation factor IIF subunit beta-like	2	71652.5	59251.6	142943	274915	86627	62507.8	74796.9		53875.2
A0A1S3XIT1	A0A1S3XIT1;A0A1S3XYD3	zinc finger CCCH domain-containing protein 14-like	2	369778	99758.2	326191	179401	152703	98916	337259	136571	114672
A0A1S3XIV5	A0A1S3XIV5	uncharacterized protein LOC107765690	2	102619	25965.3	127299		52614	31987.6	104835	29557.9	40792.6
A0A1S3XIW2	A0A1S3XIW2;A0A1S4BFF9	uncharacterized protein At4g14100-like	2	179309	286124	273604	243250	758212	621571	171746	336888	357058
A0A1S3XIW5	A0A1S3XIW5	phospholipase A-2-activating protein-like	11	1.4902e+06	222429	2.15797e+06	969845	720585	421065	1.35994e+06	569399	692243
A0A1S3XIX1	A0A1S3XIX1	probable glutathione S-transferase	2	244767	82638.5	280953	188583	103880	208965	252933	208707	171882
A0A1S3XIX6	A0A1S3XIX6	"2,3-dimethylmalate lyase-like"	2	1.02945e+06	61226.5	2238447	259254	205991	78581.6	589353	76339.5	105325
A0A1S3XIY1	A0A1S3XIY1	probable Xaa-Pro aminopeptidase P	11	113093	255718	208872	105511	127498	241736	158550	163268	198583
A0A1S3XIZ5	A0A1S3XIZ5;Q03662	probable glutathione S-transferase;Probable glutathione S-transferase	4	345351	92011.4	418998	194013	191983	159941	257187	107639	108104
A0A1S3XIZ8	A0A1S3XIZ8	Ribosomal protein	2	361510	217361	344253	263341	365873	514960	262430	345795	456851
A0A1S3XJ20	A0A1S3XJ20	miraculin-like	19	203520976	54603796	169053440	129512440	137190288	59714204	220456096	75966704	137079136
A0A1S3XJ23	A0A1S3XJ23	Structural maintenance of chromosomes protein	13	63937.9	115063	484496	72141.6	133486	133446	85105.3	137691	139057
A0A1S3XJ89	A0A1S3XJ89	miraculin-like	13	32241800	10176237	29801150	23191620	11373402	8616662	31799932	11631717	18363826
A0A1S3XJD7	A0A1S3XJD7;A0A1S3ZVS9	selenium-binding protein 1-like	10	473656	287862	470450	540492	474666	420784	524602	421375	476698
A0A1S3XJE3	A0A1S3XJE3;A0A1S3XK40;A0A1S4AZV2	la-related protein 1C-like isoform X2;la-related protein 1C-like isoform X1;la-related protein 1C-like	2	615878	144723	532176	347168	242348	118757	421701	208421	184010
A0A1S3XJE6	A0A1S3XJE6;E5L8B6	"thioredoxin F-type, chloroplastic-like;Plastid thioredoxin F"	2	94447.8	46930.8	136455	50903.4	97270.8	44136	98202.2	44043.1	38484.5
A0A1S3XJF5	A0A1S3XJF5	"probable phosphoribosylformylglycinamidine synthase, chloroplastic/mitochondrial"	14	95167.6	213955	98854.2	93508.2	147210	259367	173613	212383	167130
A0A1S3XJQ4	A0A1S3XJQ4	probable prolyl 4-hydroxylase 4	6	601596	45996.9	1011110	134377	36888.7	122667	496761	174007	135120
A0A1S3XJT6	A0A1S3XJT6;A0A1S3YGI7;A0A1S3YHF4	putative methyltransferase C9orf114;putative methyltransferase C9orf114 isoform X1;putative methyltransferase C9orf114 homolog isoform X2	1		47188	82031.5	74509.8		87547.9	48051.1	43826.1	36726.9
A0A1S3XJV2	A0A1S3XJV2;A0A1S4CBK2	Peptidylprolyl isomerase	3	653315	139015	82750.4	194364	215657	113443	292547	132879	112418
A0A1S3XJX0	A0A1S3XJX0	Eukaryotic translation initiation factor 3 subunit F	2	482869	74070.2	563800	88194.4	218425	47082.4	921801	190021	157429
A0A1S3XJY5	A0A1S3XJY5;A0A1S3YD12;A0A1S3ZHF0;A0A1S4AT79	calmodulin-like protein 3	2	93920.4		54604.2	40466.9	42771	24720.1	120665	61320.1	71581.3
A0A1S3XJZ1	A0A1S3XJZ1	Plasma membrane ATPase	3	338961	312836	300768	181834	110772	300306	320459	176851	163878
A0A1S3XJZ9	A0A1S3XJZ9	dipeptidyl-peptidase 5-like	5	88912.7	83367.8	108534	44064.4	104193	118952	82770.5	81193.9	54952.8
A0A1S3XK13	A0A1S3XK13	4-coumarate--CoA ligase 2-like	6	111114	231366	129925	97681	73189.4	112057	140855	144169	124426
A0A1S3XK16	A0A1S3XK16	multicopper oxidase LPR1-like	7	82720.2	155503		53276.2	227409	261336	256368	163751	296712
A0A1S3XK17	A0A1S3XK17	NADH dehydrogenase [ubiquinone] 1 beta subcomplex subunit 7-like	5	1.55401e+06	187069	1.6204e+06	602187	404201	224899	1.35303e+06	637967	715194
A0A1S3XK44	A0A1S3XK44;A0A1S3Z901	uncharacterized protein At4g15545-like	3	276571	77542.9	375723	160049	42674.8	57447.8	243492	61101.9	137825
A0A1S3XK48	A0A1S3XK48;A0A1S3XKB8	"protein TIC110, chloroplastic-like isoform X1;protein TIC110, chloroplastic-like isoform X2"	14	306549	122154	323711	202984	60710.6	116662	318015	184841	155033
A0A1S3XK73	A0A1S3XK73	Peroxidase	16	184962	503070	181810	535302	455058	521284	245114	527403	495311
A0A1S3XKC1	A0A1S3XKC1;A0A1S3YPN0;A0A1S3Z3H7;A0A1S4A0B3	cytochrome b-c1 complex subunit 8;cytochrome b-c1 complex subunit 8-like;cytochrome b-c1 complex subunit 8-like;cytochrome b-c1 complex subunit 8-like	3	769544	366214	638396	376953	202481	237367	657199	350596	288564
A0A1S3XKC2	A0A1S3XKC2;A0A1S3XKR7	UPF0613 protein PB24D3.06c isoform X2;UPF0613 protein PB24D3.06c isoform X1	1	118466	136513		101654	78347.1	157718	107183	117342	128817
A0A1S3XKF1	A0A1S3XKF1;A0A1S4DAA2	3-isopropylmalate dehydratase small subunit 3-like	2	356919	89961.4	400009	321433	183149	216522	353831	245313	234330
A0A1S3XKF9	A0A1S3XKF9	eukaryotic translation initiation factor 2 subunit beta-like	5	206094	159224	206958	138474		71491.3	315786	204615	117360
A0A1S3XKH0	A0A1S3XKH0;A0A1S4DHK7	9-divinyl ether synthase-like isoform X1;9-divinyl ether synthase-like	24	2.02983e+06	6942898	2259090	1713613	2.84659e+06	7.52863e+06	1.80326e+06	6793671	7258131
A0A1S3XKH1	A0A1S3XKH1;A0A1S3XL78	chromatin structure-remodeling complex protein BSH-like isoform X2;chromatin structure-remodeling complex protein BSH-like isoform X1	1	104492	54810.9	131055	199578	157914	75578	84801.1	46969.5	51075.3
A0A1S3XKH8	A0A1S3XKH8	NADH dehydrogenase [ubiquinone] 1 alpha subcomplex subunit 8-B-like	5	1.29884e+06	704966	887360	1.12075e+06	554131	311200	1.59943e+06	1.013e+06	678122
A0A1S3XKI0	A0A1S3XKI0	dynamin-related protein 5A	15	147318	128061	158479	186428	134737	124544	136731	182652	100845
A0A1S3XKJ8	A0A1S3XKJ8;Q40522	ras-related protein Rab11D;Ras-related protein Rab11D	5	136476	215045	179623	123863	123118	246816	108135	158220	154779
A0A1S3XKK5	A0A1S3XKK5;A0A1S4BTP1	GDSL esterase/lipase At5g45920-like	5	587551	464345	666808	570365	484532	328312	524038	405577	589614
A0A1S3XKL8	A0A1S3XKL8	Eukaryotic translation initiation factor 3 subunit L	17	112556	327790	141049	155396	161131	252134	74311.5	217647	210636
A0A1S3XKM5	A0A1S3XKM5;A0A1S4BBH9	Peptide deformylase	3	46834.9	12527.3		45210.7	35493.6	30626.7		45704.5
A0A1S3XKN4	A0A1S3XKN4	LOW QUALITY PROTEIN: histone H1-like	1	4.29269e+06	3.83465e+06	2468851	1.64834e+06	1.28535e+06	1.63354e+06	4695858	1.7766e+06
A0A1S3XKP1	A0A1S3XKP1;A0A1S4A0J3	Mitochondrial pyruvate carrier	2	219246	170658	206576			194340	157145	377099	265015
A0A1S3XKP8	A0A1S3XKP8	"Adenylosuccinate synthetase, chloroplastic"	7	88135.1	222602	135693	159943	163105	234494	85934.9	99777.6	81443.2
A0A1S3XKS8	A0A1S3XKS8;Q67BD0	heat shock cognate 70 kDa protein 2-like;Heat shock protein 70-3	62	18628680	9277238	20522776	16302605	8789130	10017875	25477516	13213842	14187479
A0A1S3XKW9	A0A1S3XKW9;A0A1S3Z659	dnaJ homolog subfamily B member 1-like;dnaJ homolog subfamily B member 13-like	4	140217	119864	401968	206785	101896		227453	99804.9	93968.5
A0A1S3XKZ9	A0A1S3XKZ9	fasciclin-like arabinogalactan protein 17	1	200765	207931	209905	279465	68045.7	122294	373524	207335	196513
A0A1S3XL53	A0A1S3XL53	Pectinesterase	2	166757	1.65017e+06	74555.7	231733	447274	1.43597e+06	197189	1399961	1.89942e+06
A0A1S3XL94	A0A1S3XL94	"protein RETICULATA-RELATED 3, chloroplastic-like"	3	432337	120927	502952	418218		340146	274407	499322	406717
A0A1S3XLA3	A0A1S3XLA3;A0A1S3XZR3	dnaJ homolog subfamily C member 17-like	3	151517		106262		105218	135608	173199	123302	124876
A0A1S3XLF9	A0A1S3XLF9	Sucrose synthase	22	479674	223165	423943	240524	232265	327130	345146	304512	416067
A0A1S3XLG0	A0A1S3XLG0;A0A1S4A0K0	Dirigent protein	3		217009	121209	47215.3	88048.2	123361	108669	196520	211129
A0A1S3XLG8	A0A1S3XLG8	probable LRR receptor-like serine/threonine-protein kinase At1g06840	3	35572.1	66943.9		66097.4	117208	36989.4	106515	66720.3	28101.4
A0A1S3XLI2	A0A1S3XLI2	Lysine--tRNA ligase	3	1142863	465459	2.66878e+06	803438	548785	786021	1.07711e+06	606873	569728
A0A1S3XLJ9	A0A1S3XLJ9;A0A1S4A786;A0A1S4A7E4;A0A1S4CQK3;A0A1S4CQS1	pumilio homolog 2-like;pumilio homolog 2-like isoform X2;pumilio homolog 2-like isoform X1;pumilio homolog 2-like isoform X2;pumilio homolog 2-like isoform X1	3	384053	68618.2	484429	253321	31249.3	58335.8	304225	125638	93349.9
A0A1S3XLS6	A0A1S3XLS6;A0A1S3Z2U3	Peptidyl-prolyl cis-trans isomerase	3	1234035	711617	1.42394e+06	827586	239914		2.77733e+06	643549	476672
A0A1S3XLS9	A0A1S3XLS9;A0A1S3XM12	Beta-galactosidase	7	202124	58977.6	283670	49584	65057.1	44378.8	184116	45338.7	52290.2
A0A1S3XLX5	A0A1S3XLX5	bifunctional epoxide hydrolase 2-like	10	4620236	2863700	6849631	3.34843e+06	1.35514e+06	2.90011e+06	5320117	4.1351e+06	3238361
A0A1S3XLY1	A0A1S3XLY1;A0A1S4BD29;A0A1S4BD60	polyadenylate-binding protein 2-like;polyadenylate-binding protein 2-like isoform X2;polyadenylate-binding protein 2-like isoform X1	2	88511.8	109092	84876.7	125602		63686.6	158904	52571.6	70686.2
A0A1S3XLY3	A0A1S3XLY3	aldehyde dehydrogenase 22A1-like	1	44786.3		53810.2	30476.4	15395.1		45600.4	23243.8	22314
A0A1S3XM16	A0A1S3XM16;A0A1S4CLH0	DNA-directed RNA polymerase subunit	3	47443.6	37147.3	40694	114824	142728	106663		22269.4	140164
A0A1S3XM28	A0A1S3XM28	enhancer of mRNA-decapping protein 4-like	3	189283	70928	84712	65514.5	54430.9	56641.3	158015	45125.1	60052.7
A0A1S3XM70	A0A1S3XM70	vesicle-associated protein 1-2-like	7	240897	204141	267961	271844	195809	133091	254681	137055	143131
A0A1S3XM71	A0A1S3XM71	protein SRG1-like	4	129612	50453.1	134649	137918	106484	100092	98784.6	78204.9	102135
A0A1S3XM81	A0A1S3XM81;A0A1S4AAQ5;A0A1S4AAU6	vacuolar protein sorting-associated protein 45 homolog;vacuolar protein sorting-associated protein 45 homolog isoform X2;vacuolar protein sorting-associated protein 45 homolog isoform X1	3	61059.7	152991		41847.9	49868.4	77085.2		58214.6	91003.6
A0A1S3XM95	A0A1S3XM95;A0A1S4A475	Cleavage and polyadenylation specificity factor subunit 2	4		97723.1	126437	51719.8	60308.2	180279		81490.4	91067.1
A0A1S3XMC3	A0A1S3XMC3;A0A1S3XMN5	protein EXPORTIN 1A isoform X2;protein EXPORTIN 1A isoform X1	20	525007	336482	525291	471151	469506	812130	382999	520273	575266
A0A1S3XMC7	A0A1S3XMC7;A0A1S3XN61;A0A1S4A4B2;A0A1S4A4E8	uncharacterized protein LOC107766766 isoform X1;uncharacterized protein LOC107766766 isoform X2;uncharacterized protein LOC107793581 isoform X1;uncharacterized protein LOC107793581 isoform X2	8	80498.5	79324.8	51471.4	70965.9	43492.7	67380.4	147365	142190	67669.3
A0A1S3XMD9	A0A1S3XMD9;A0A1S4BTD8	pyruvate decarboxylase 1-like	6	185413	357333	212038	65048.9	103133	382402	121134	260478	227718
A0A1S3XME8	A0A1S3XME8	60S ribosomal protein L36	4	482464	1673605	309134	1.36607e+06	964154	1.28615e+06	711556	1.24506e+06	1.55604e+06
A0A1S3XMG6	A0A1S3XMG6;A0A1S4AKE8	probable inactive receptor kinase At5g10020	4	96809.8	377334	86743.6	302324	219294	175236	485145	166583	173299
A0A1S3XMM0	A0A1S3XMM0	ATP-dependent Clp protease proteolytic subunit	4	418931	83135.9	254497	147121	252674	153465	96996.6	90870.1	59163.9
A0A1S3XMT7	A0A1S3XMT7;A0A1S4BZ69	"4-hydroxy-tetrahydrodipicolinate reductase 1, chloroplastic-like;4-hydroxy-tetrahydrodipicolinate reductase 1, chloroplastic-like"	8	176342	89640.8	192024	119225	114117	108553	113681	117690	173577
A0A1S3XMU0	A0A1S3XMU0	"oxygen-dependent coproporphyrinogen-III oxidase, chloroplastic-like"	4	1345836	178822	32835	424057	386165	136601		174409	247897
A0A1S3XMU7	A0A1S3XMU7;A0A1S3YEW7	UDP-D-apiose/UDP-D-xylose synthase 2-like	1	108283		82395.6	92211.4	54830.9	86659.2	72894.5	71225.8	84629.8
A0A1S3XMX0	A0A1S3XMX0;A0A1S3XMZ2;A0A1S3XNR5;A0A1S3YRJ9;A0A1S4A2K5;A0A1S4A2W6;A0A1S4CGV8	peroxisomal membrane protein PEX14-like isoform X1;peroxisomal membrane protein PEX14-like isoform X3;peroxisomal membrane protein PEX14-like isoform X2;peroxisomal membrane protein PEX14-like isoform X1;peroxisomal membrane protein PEX14-like isoform X2;peroxisomal membrane protein PEX14-like isoform X1;peroxisomal membrane protein PEX14-like	2	527431	232117	588159	302053	133198	131142	480477	229799	228274
A0A1S3XMX2	A0A1S3XMX2;A0A1S3XN70	aspartic proteinase A1-like isoform X1;aspartic proteinase A1-like isoform X2	4	33772.9	159311	152439	65312.9	108951	105311	126272	133253	85491
A0A1S3XN07	A0A1S3XN07;A0A1S3XNA5	elongation factor 1-gamma 2-like isoform X1;elongation factor 1-gamma 2-like isoform X2	3		588319	49316.1	338237	428709	804382	270554	476462	607254
A0A1S3XN13	A0A1S3XN13	Glutamate dehydrogenase	3	161158	224445		143028	156038	198704		224437	195756
A0A1S3XN14	A0A1S3XN14	Peroxidase	4	47950.6	66560		81346.5	354110	492323	48700.9	55211.9	74792.9
A0A1S3XN18	A0A1S3XN18	UDP-glycosyltransferase 91A1-like	3	670263	205778	14613.5	141549	87759.1	229722	380104	320645	161138
A0A1S3XN28	A0A1S3XN28;A0A1S4BPA4	DNA-directed RNA polymerases II and IV subunit 5A-like	2	224595	244178		164910	236990	516236	160235	258605	298610
A0A1S3XN96	A0A1S3XN96;A0A1S4DKS4	lipid transfer-like protein VAS	4	349782	55217.9	681102	187131	95164.7		417712	117715	111421
A0A1S3XNA9	A0A1S3XNA9	uncharacterized protein LOC107767031	5	129793	270414	207170	63760	152232	142046	177873	134727	103976
A0A1S3XNF3	A0A1S3XNF3;A0A1S3Z0Q9;A0A1S3ZSY6	Ribonucloprotein;Ribonucloprotein;H/ACA ribonucleoprotein complex subunit 2-like protein	2		145761	419861		54796.1	92265.1	222627	173005	177273
A0A1S3XNF9	A0A1S3XNF9	calcium-dependent protein kinase SK5-like	4	194980	73580.1	202452	207601	108099	178007	196022	119419	130046
A0A1S3XNH9	A0A1S3XNH9	probable aldo-keto reductase 2 isoform X1	15	386650	528760	363951	510483	557971	608799	431953	579516	595532
A0A1S3XNK1	A0A1S3XNK1;A0A1S4DP61	uncharacterized protein LOC107767090;uncharacterized protein LOC107831931	4	229973	175266	122685	115662	119491	176758	85779.1	238437	195641
A0A1S3XNK7	A0A1S3XNK7	aldo-keto reductase family 4 member C10-like isoform X1	10	432130	287135	287571	245604	240862	393708	314551	361805	369157
A0A1S3XNP2	A0A1S3XNP2;A0A1S3XNS9;A0A1S3XPL0;A0A1S3XPN4;A0A1S3XPV1;A0A1S3XQE1	mannose-1-phosphate guanyltransferase alpha-like isoform X1;mannose-1-phosphate guanyltransferase alpha-like isoform X2;mannose-1-phosphate guanyltransferase alpha-like isoform X3;mannose-1-phosphate guanyltransferase alpha-like isoform X2;mannose-1-phosphate guanyltransferase alpha-like isoform X3;mannose-1-phosphate guanyltransferase alpha-like isoform X1	2	61491.9	224581	75124.3	41239.4		70452.2		206888	52177.3
A0A1S3XNQ2	A0A1S3XNQ2;A0A1S3XNU0;A0A1S3XP04;A0A1S4AVF8;A0A1S4AVQ6;A0A1S4D7A6	uncharacterized protein LOC107767192 isoform X2;uncharacterized protein LOC107767192 isoform X3;uncharacterized protein LOC107767192 isoform X1;uncharacterized protein LOC107801785 isoform X1;DNA ligase 1-like isoform X2;DNA ligase 1-like	3	148874		298529	113026	65270.6		169554	98171.1	132538
A0A1S3XNR7	A0A1S3XNR7;A0A1S3ZAT0;Q9FXS3	Glutathione peroxidase;Glutathione peroxidase;Probable phospholipid hydroperoxide glutathione peroxidase	10	2.75713e+06	957570	4.08325e+06	2494128	1.85359e+06	893169	3.70311e+06	1757815	1.76611e+06
A0A1S3XNS7	A0A1S3XNS7	E3 ubiquitin-protein ligase UPL3	8	76977.2	63576.9	99237.8	102614	73363.5	69774.4	54356.2	59903.2	40625.6
A0A1S3XNW2	A0A1S3XNW2;A0A1S3XP60	coiled-coil domain-containing protein 18-like isoform X2;coiled-coil domain-containing protein 18-like isoform X1	8	188483	66152.5	50924.4	133138	83537	62253.4	139435	79952.2	58665.4
A0A1S3XNX3	A0A1S3XNX3;A0A1S3YDC5;P93363	"tyrosine--tRNA ligase 1, cytoplasmic-like;tyrosine--tRNA ligase 1, cytoplasmic-like;Tyrosyl-tRNA synthetase"	2	176630	89284.8	223862	208217		68665.8	186995	137779	80676.8
A0A1S3XNX6	A0A1S3XNX6	putative ripening-related protein 2	1	2.45865e+06	549422	1.8219e+06	967837	251860	704725	1.17784e+06	543630	491189
A0A1S3XP24	A0A1S3XP24	importin subunit beta-1-like	12	452412	260553	570557	508032	165491	326155	480201	367407	369819
A0A1S3XP28	A0A1S3XP28;A0A1S3XP40;A0A1S3XPB9	RNA-binding protein 25-like isoform X1;RNA-binding protein 25-like isoform X3;RNA-binding protein 25-like isoform X2	3	40133.7	21751.3	13590.9	48245.2	39303.5	21541.5		2192.08
A0A1S3XP94	A0A1S3XP94;A0A1S4AE48	thylakoid membrane protein ssl2009-like	3	250096	214970	203347	194550	120172	212091	274807	250248	177685
A0A1S3XPD5	A0A1S3XPD5;A0A1S3XPD8;A0A1S3XPE0;A0A1S3ZPR6;A0A1S3ZPW8;A0A1S4CJK1;A0A1S4CK68	uncharacterized protein LOC107767333 isoform X2;uncharacterized protein LOC107767333 isoform X1;uncharacterized protein LOC107767333 isoform X3;uncharacterized protein LOC107789042 isoform X2;uncharacterized protein LOC107789042 isoform X1;uncharacterized protein LOC107819772 isoform X2;uncharacterized protein LOC107819772 isoform X1	1	148729	365207	143402	104471	200950	215192	102283	287361	438421
A0A1S3XPF3	A0A1S3XPF3;A0A1S4BV85	probable 26S proteasome non-ATPase regulatory subunit 3	17	626882	521160	500096	458706	418914	817765	461199	685859	599749
A0A1S3XPL8	A0A1S3XPL8;A0A1S3XPP1;A0A1S4B2L1	"threonine synthase, chloroplastic-like isoform X1;threonine synthase, chloroplastic-like isoform X2;threonine synthase, chloroplastic"	9	281774	147556	164479	206539	166026	217838	123682	221445	187295
A0A1S3XPL9	A0A1S3XPL9;A0A1S4AUF0	Eukaryotic translation initiation factor 3 subunit E	14	280509	211750	253433	395634	298666	372066	183247	331494	288699
A0A1S3XPM7	A0A1S3XPM7;A0A1S4A5B9	protein transport protein SEC13 homolog B-like	2	163717	296104	290784	259807	430412	556101	134670	129491	120995
A0A1S3XPN5	A0A1S3XPN5	putative ripening-related protein 2	2	355443	359206	190025	149950		32457	317716	245985	116718
A0A1S3XPN7	A0A1S3XPN7	subtilisin-like protease SBT1.9	7	195045	98758.9	219641	50248	18088.1	49511.6	247126	331537	89319.4
A0A1S3XPR2	A0A1S3XPR2	Guanosine nucleotide diphosphate dissociation inhibitor	3	107844	269284		91194.5	142614	443345		224788	433092
A0A1S3XPT5	A0A1S3XPT5;A0A1S3XPU5;A0A1S3XPV7;A0A1S3XQK5	"bifunctional 3-dehydroquinate dehydratase/shikimate dehydrogenase, chloroplastic-like isoform X1;bifunctional 3-dehydroquinate dehydratase/shikimate dehydrogenase, chloroplastic-like isoform X4;bifunctional 3-dehydroquinate dehydratase/shikimate dehydrogenase, chloroplastic-like isoform X2;bifunctional 3-dehydroquinate dehydratase/shikimate dehydrogenase, chloroplastic-like isoform X3"	11	639963	328027	669677	579494	330838	419190	647772	496793	490219
A0A1S3XPW3	A0A1S3XPW3	Plasma membrane ATPase	1	84830.5	369956	55588.8			123796	71546.6	51824.6	53660.1
A0A1S3XPX1	A0A1S3XPX1	isoflavone reductase-like protein	4	340233	249274	47407.5	130211	67057.3	207191	774254	193860	221616
A0A1S3XPY1	A0A1S3XPY1;A0A1S3XPZ8;A0A1S4C4N4	polyvinylalcohol dehydrogenase-like isoform X1;polyvinylalcohol dehydrogenase-like isoform X2;polyvinylalcohol dehydrogenase-like	1	144122	117077	104477	148972	236672	129912	169754	105899	107248
A0A1S3XQ01	A0A1S3XQ01;A0A1S4B3D6	uncharacterized protein LOC107767507;uncharacterized protein LOC107804126	6	109899	499982	168543	223720	1.08693e+06	1.32025e+06	168060	514882	622651
A0A1S3XQ21	A0A1S3XQ21;A0A1S4BCV5	"superoxide dismutase [Cu-Zn], chloroplastic-like;superoxide dismutase [Cu-Zn], chloroplastic"	9	3.06389e+06	729038	2.59404e+06	2137098	1.66954e+06	810487	2.67055e+06	671746	1.19272e+06
A0A1S3XQ22	A0A1S3XQ22;A0A1S4BUV2	putidaredoxin-like	2	269379	231412	198291	326164	295865	132625	326843	107055	103291
A0A1S3XQ54	A0A1S3XQ54;A0A1S3Y0E6;A0A1S4APK5;A0A1S4C023	DEAD-box ATP-dependent RNA helicase 56 isoform X1;DEAD-box ATP-dependent RNA helicase 56-like;DEAD-box ATP-dependent RNA helicase 56-like;DEAD-box ATP-dependent RNA helicase 56-like isoform X1	7	396618	738824	440365	444004	1.2407e+06	977280	270636	452610	458319
A0A1S3XQ86	A0A1S3XQ86	beta-xylosidase/alpha-L-arabinofuranosidase 2-like	2	33631.7	105593		111938	131429	139037	34918.3	113974	150122
A0A1S3XQ99	A0A1S3XQ99	"CBS domain-containing protein CBSX3, mitochondrial-like"	12	185892	207008	251914	133738	100876	193921	204734	262284	196446
A0A1S3XQA4	A0A1S3XQA4	Coatomer subunit delta	11	73187.3	196069	60095.3	111123	555471	464511	75662.6	202220	202735
A0A1S3XQF4	A0A1S3XQF4	"ATP synthase subunit d, mitochondrial"	17	6.64236e+06	1933398	6261080	4.72287e+06	1.54827e+06	1.82484e+06	9061375	3.78477e+06	3210441
A0A1S3XQI4	A0A1S3XQI4;A0A1S3XU76;Q6TKQ9	60S ribosomal protein L3-2;60S ribosomal protein L3-2-like;Ribosomal protein L3B	5	133134	103996	270745	80694.4	135766	294044	163716	176654	143756
A0A1S3XQI6	A0A1S3XQI6;A0A1S4AG05	Prohibitin	4	87169.3	217106	35006	85974.3	73759.7	217958	82960.9	187430	133778
A0A1S3XQI7	A0A1S3XQI7	"aspartate--tRNA ligase 2, cytoplasmic-like"	2	212704	236938	218943	304609	127550	334185	174231	211090	178609
A0A1S3XQJ3	A0A1S3XQJ3	translation initiation factor eIF-2B subunit epsilon-like	5		137546	117402	19769.1	17264.6	101678	225559	57849.1	163528
A0A1S3XQN2	A0A1S3XQN2	GDSL esterase/lipase At5g03610-like	11	856906	410636	338840	408227	363788	355689	442943	407203	376214
A0A1S3XQR5	A0A1S3XQR5	Fructose-bisphosphate aldolase	1	2.04944e+06	1.17121e+06	2.16808e+06	973479	853587	1.29569e+06	2.0758e+06	1.58844e+06	1.24923e+06
A0A1S3XQT4	A0A1S3XQT4;A0A1S4D4K7	protein RAE1-like	5	90980.3	28985.3		342929	324628	211507		13434.6	60877.1
A0A1S3XQU9	A0A1S3XQU9	Pectin acetylesterase	19	1.08855e+06	2929843	751684	709515	4604601	5942393	1.27477e+06	3292815	4.50502e+06
A0A1S3XQX9	A0A1S3XQX9	leucine-rich repeat extensin-like protein 4	5	125068	136956	66813.5	138746	113603	165774	73200.1	64795.5	94279.4
A0A1S3XR26	A0A1S3XR26	"ATP synthase subunit delta', mitochondrial-like"	3	1.41895e+06	551598	941275	757188	287277	319515	1.32134e+06	830400	799683
A0A1S3XR71	A0A1S3XR71	Carbonic anhydrase	5	99916.9	115671	103466	62505.2	104041	214132	200558	125495	183137
A0A1S3XRA5	A0A1S3XRA5	4-coumarate--CoA ligase 2-like	4	82846.5	111953	57036.2	219579	145802	169401	78797.3	90370.8	38124
A0A1S3XRC6	A0A1S3XRC6;A0A1S4AMR2;A0A1S4AMX7;A0A1S4AN24;A0A1S4ANI6	protein MRG1-like;protein MRG1 isoform X3;protein MRG1 isoform X2;protein MRG1 isoform X1;protein MRG1 isoform X4	3	112985		63999.2	91699.2	54160.5	67442	158164	125102	76339.8
A0A1S3XRG7	A0A1S3XRG7	Glycosyltransferase	4	129516	57587.3	117209		306754	180464		123175	64064.2
A0A1S3XRH9	A0A1S3XRH9;A0A1S4BL15;A0A1S4BL35	transcription factor GTE4-like;transcription factor GTE4-like isoform X1;transcription factor GTE4-like isoform X2	2	34453.4	10201.5	50513.2	115326	107045	40999.8	27006.5	13678.7	43961.2
A0A1S3XRI1	A0A1S3XRI1	NADP-dependent D-sorbitol-6-phosphate dehydrogenase-like	8	1.10828e+06	795563	1.37413e+06	1.22728e+06	1.08902e+06	1223556	844938	777022	1.06659e+06
A0A1S3XRI3	A0A1S3XRI3;A0A1S4BHU2	protein transport protein SEC24-like	2	74956.3	60298.1	131034	88468.2	70144.1	99873.2	54076.3	50926.5	55347.5
A0A1S3XRI8	A0A1S3XRI8	L-ascorbate oxidase homolog	7	18822.2	224525	44884.2	50269.3	74717.1	127610	39493.5	83700.1	78748.8
A0A1S3XRJ7	A0A1S3XRJ7	"chaperonin CPN60-like 2, mitochondrial"	5	179041	130997	192992	149945	122673	134687	208175	180504	184641
A0A1S3XRJ9	A0A1S3XRJ9	Reticulon-like protein	5	42285.4	149400		45930.2	17229.6	140426	109133	156346	59331.2
A0A1S3XRP6	A0A1S3XRP6;A0A1S3XRW7	DNA-binding protein DDB_G0278111-like isoform X2;DNA-binding protein DDB_G0278111-like isoform X1	8	1.49637e+06	427375	1.57985e+06	1.147e+06	818386	506674	1.63776e+06	378361	666494
A0A1S3XRQ5	A0A1S3XRQ5;A0A1S4D3E6;A0A1S4DGP1;Q852S5	"Nucleoside diphosphate kinase;Nucleoside diphosphate kinase;Nucleoside diphosphate kinase;Nucleoside diphosphate kinase 2, chloroplastic"	3	453723	315402	224169	391626	488555	462246	406380	371973	452410
A0A1S3XRQ7	A0A1S3XRQ7	putative leucine-rich repeat-containing protein DDB_G0290503	27	380146	113706	150714	222823	220848	189636	211458	210454	177871
A0A1S3XRR9	A0A1S3XRR9;A0A1S4CZ99;A1XEI4;A1XEI5	cytochrome P450 98A2-like;cytochrome P450 98A2-like;CYP98A33v1;CYP98A33v1	4	234505	74651.5	418612	125139	205837	133563	390465	144160	153864
A0A1S3XRS7	A0A1S3XRS7;A0A1S4DQP0	60S ribosomal protein L17-1-like;60S ribosomal protein L17-1-like isoform X2	6	2.52335e+06	554927	287383	573805	160814	231830	848515	854151	513042
A0A1S3XRY1	A0A1S3XRY1;A0A1S3XRY3;A0A1S4AGW7;A0A1S4AH30	SAGA-associated factor 29-like isoform X1;SAGA-associated factor 29-like isoform X2;SAGA-associated factor 29-like isoform X1;SAGA-associated factor 29-like isoform X2	2	67544.4	46411.8	67764.3	60557.3	68078.8	61125.3	30614.9	46001.7	36270.1
A0A1S3XS26	A0A1S3XS26	Lactoylglutathione lyase	20	2234111	2.76593e+06	1.82672e+06	1.54553e+06	6.72783e+06	6777918	1761956	3.18942e+06	3.93936e+06
A0A1S3XS35	A0A1S3XS35;A0A1S3YFM9	uncharacterized protein LOC107768168;uncharacterized protein LOC107775745	2	443946	413189	386226	274613	357764	381062	542381	517933	453830
A0A1S3XS80	A0A1S3XS80	Acetyltransferase component of pyruvate dehydrogenase complex	25	4.24386e+06	1712555	6995789	1.91676e+06	1.44603e+06	1.76953e+06	4.56253e+06	2.26356e+06	2.00612e+06
A0A1S3XS81	A0A1S3XS81	"glutamate synthase [NADH], amyloplastic-like"	4	31278	36765.9	38966.3	6631.96		68312.1	67225.6	53037.5	16157.2
A0A1S3XS86	A0A1S3XS86	chaperone protein ClpB1-like	12	107370	380414	84802.8	399702	435567	413362	80261.3	419452	245371
A0A1S3XS90	A0A1S3XS90	"bifunctional dethiobiotin synthetase/7,8-diamino-pelargonic acid aminotransferase, mitochondrial-like isoform X1"	3	23615.8	36708.1	10001.2	15806	47961.4	107431		50948.9	68894.2
A0A1S3XSD1	A0A1S3XSD1;A0A1S3YZR9	HMG1/2-like protein	1		346669	483225			414185	2.28621e+06	280862	409551
A0A1S3XSE3	A0A1S3XSE3	umecyanin-like	3	372578	135870	181779	222735	30539.2	50064.5			29399.5
A0A1S3XSG2	A0A1S3XSG2	Amine oxidase	8	179686	203101	323640	130572	143486	320413	126936	225482	228596
A0A1S3XSI4	A0A1S3XSI4;A0A1S3YMV6	rRNA biogenesis protein RRP5;rRNA biogenesis protein RRP5-like	2	29865.2	25548.6	44406.8	21850	26658.3	48188.1	27447.9		29701.9
A0A1S3XSJ6	A0A1S3XSJ6;A0A1S3XX62	GPI-anchored protein LORELEI-like	2	3.03196e+06	739576	3.78307e+06	2487649	809765	176538	2.72395e+06	1.07872e+06	1.11591e+06
A0A1S4CWC2	A0A1S3XSM1;A0A1S4CWC2	uncharacterized protein LOC107768083;uncharacterized protein LOC107823311	4	153040	74811.7	72121.7	59524.9	59473.8	93980.5	81660.5	55565.2	45228.6
A0A1S3XSM8	A0A1S3XSM8	erlin-2-B-like	10	340250	314338	188171	295546	302931	394928	439219	361748	311302
A0A1S3XSP4	A0A1S3XSP4;A0A1S4D9K9	5-methyltetrahydropteroyltriglutamate-- homocysteine methyltransferase-like;5-methyltetrahydropteroyltriglutamate-- homocysteine methyltransferase	11	327632	209904	172901	111477	112706	342830	139684	249968	262271
A0A1S3XSQ4	A0A1S3XSQ4	"Succinate--CoA ligase [ADP-forming] subunit beta, mitochondrial"	25	3925481	761074	4391151	2.67736e+06	1.91929e+06	1.45512e+06	3.57853e+06	1.83626e+06	1.81545e+06
A0A1S3XSR9	A0A1S3XSR9	basic form of pathogenesis-related protein 1-like	9	18633808	9455182	20351544	8.17042e+06	6261171	4519381	20932166	4615756	6945291
A0A1S3XSS2	A0A1S3XSS2;A0A1S4AM21	pathogenesis-related leaf protein 4-like	2	381715	402679	441829	644233	168939	176406	628000	658938	512497
A0A1S3XSS8	A0A1S3XSS8	ultraviolet-B receptor UVR8-like	6	64062.8	201355	128358	89363.6	83572.3	81362.3	142958	105360	120390
A0A1S3XSV4	A0A1S3XSV4	"3-dehydroquinate synthase, chloroplastic-like"	12	234867	289043	216329	155048	347385	417961	190470	287618	230052
A0A1S3XSW4	A0A1S3XSW4;A0A1S3YIS7;A0A1S3YJM7	"ATP-dependent zinc metalloprotease FTSH 4, mitochondrial-like;ATP-dependent zinc metalloprotease FTSH 4, mitochondrial-like isoform X1;ATP-dependent zinc metalloprotease FTSH 4, mitochondrial-like isoform X2"	5	233920	176681	316469	319145	77536	170012	212746	168143	189432
A0A1S3XSX3	A0A1S3XSX3	caffeoylshikimate esterase-like	3	125033	126432	158324	116326	134689	112962	199592	127432	89772.8
A0A1S3XSZ4	A0A1S3XSZ4;A0A1S3ZC01	Xyloglucan endotransglucosylase/hydrolase	2		57594.5	52314.5	37440.7	42122.7	74882.5		74735.2	52755.9
A0A1S3XSZ5	A0A1S3XSZ5	probable L-gulonolactone oxidase 6	8	516710	1.02672e+06	812095	569907	1.02457e+06	1.79537e+06	493447	1.07953e+06	1.12658e+06
A0A1S3XT01	A0A1S3XT01;A0A1S4BGL2	trihelix transcription factor ASIL2-like	1	86948.1	58957.3		57145	30334.8	26800.6	120755	51828	85013.9
A0A1S3XT06	A0A1S3XT06;A0A1S4D6V2	protein PAF1 homolog	3	72873.5		249546	60258	130644	67558.6	53405.4	38243.5	41853.6
A0A1S3XT73	A0A1S3XT73;A0A1S4CHD9	uncharacterized protein LOC107768440 isoform X1;uncharacterized protein LOC107819049	6	149034	35558.2	187838	472590	44571.1	170935	67478.1	33567.4	50269.3
A0A1S3XT86	A0A1S3XT86	NPL4-like protein 1	8	495917	104404	415254	226603	282197	323081	253752	217986	255875
A0A1S3XTA6	A0A1S3XTA6;A0A1S4D8E8	signal recognition particle receptor subunit alpha-like	5	122854	111466	132662	130149	97175.6	127536	65286.9	128201	124285
A0A1S3XTA8	A0A1S3XTA8	Proteasome subunit alpha type	6	266073	484209	318704	162442	552069	717435	170252	530103	588767
A0A1S3XTA9	A0A1S3XTA9;A0A1S3XY67	"thioredoxin-like 3-2, chloroplastic isoform X1;thioredoxin-like 3-2, chloroplastic"	5	659489	370985	565472	592425	664022	318744	628655	540954	438161
A0A1S3XTB7	A0A1S3XTB7	Carboxypeptidase	5	199680	282379	147278	111109	162510	319685	152525	244166	273480
A0A1S3XTC0	A0A1S3XTC0;T2BQ67	low-temperature-induced cysteine proteinase-like;Cysteine protease CP15	2	498930	292016	80113.6	63965.9	362175	139421	632008	571261	607569
A0A1S3XTD5	A0A1S3XTD5;A0A1S4DLF6	"K(+) efflux antiporter 2, chloroplastic-like;K(+) efflux antiporter 2, chloroplastic-like isoform X1"	3	119572	43385.1	150534	69593.8	52051.1	24503.9	139752	59081.5	54583.1
A0A1S3XTE4	A0A1S3XTE4;A0A1S3XU48;A0A1S3ZYY2	"2-C-methyl-D-erythritol 4-phosphate cytidylyltransferase, chloroplastic-like isoform X1;2-C-methyl-D-erythritol 4-phosphate cytidylyltransferase, chloroplastic-like isoform X2;2-C-methyl-D-erythritol 4-phosphate cytidylyltransferase, chloroplastic-like"	3	573611	19304.1	91315.2	759436	710428	53194.1	97918.5	302177	513273
A0A1S3XTF0	A0A1S3XTF0;A0A1S3ZW20	Histone H2A	2	208988	147216	191648	346264	228096	118769	311187	169165	245389
A0A1S3XTF7	A0A1S3XTF7	40S ribosomal protein S8	7	810325	790327	956773	646860	544611	744855	975805	852292	687240
A0A1S3XTG6	A0A1S3XTG6;U3PLK3	"leucine aminopeptidase 2, chloroplastic;Leucine aminopeptidase"	24	755097	1.00295e+06	722011	584525	627777	1.27518e+06	656198	1.34346e+06	1.21815e+06
A0A1S3XTG8	A0A1S3XTG8;A0A1S3ZNS2;A0A1S3ZRI9	ubiquitin-conjugating enzyme E2 10-like;ubiquitin-conjugating enzyme E2 5B-like;ubiquitin-conjugating enzyme E2 5B-like	1	384292	97623.6	286748	242597	77095.7	235962	200919	186926	179803
A0A1S3XTH4	A0A1S3XTH4	basic form of pathogenesis-related protein 1-like	15	8539837	4.0938e+06	8252673	5870836	5051679	3.31935e+06	8705088	4.30662e+06	4.8459e+06
A0A1S3XTK5	A0A1S3XTK5;Q56D10	Annexin	2	52946	177213	35776.9	52720.8	106346	100273	40453.5	119828	140445
A0A1S3XTW0	A0A1S3XTW0	Carboxypeptidase	9	462655	1063946	503466	126350	241950	647564	306062	388084	435156
A0A1S3XTY1	A0A1S3XTY1	"protease Do-like 1, chloroplastic"	2	41825.5	159151	25075.1			91445.2	57356.3	51135.4	87576
A0A1S3XU05	A0A1S3XU05;A0A1S3XU18	uncharacterized protein LOC107768738 isoform X1;uncharacterized protein LOC107768738 isoform X2	3	165354	58893.5	160929	95001	74854.7	53030.9	149479	33396.9	28667.4
A0A1S3XU15	A0A1S3XU15	Probable 6-phosphogluconolactonase	1	115043	100619	170342	136632	206365	160156	166026	723605	779045
A0A1S3XU16	A0A1S3XU16;A0A1S4BWY5	calcium-binding allergen Ole e 8-like	1	169134	67079.4	181757	150382		54361.9	195190	89739.4	123714
A0A1S3XU22	A0A1S3XU22;A0A1S3XU23	"plastoglobulin-1, chloroplastic-like isoform X2;plastoglobulin-1, chloroplastic-like isoform X1"	6	644594	261945	790665	207789	364027	416485	1.02847e+06	385970	353443
A0A1S3XU40	A0A1S3XU40;A0A1S4DDA2	60S ribosomal protein L13a-1;60S ribosomal protein L13a-4-like	1	33301.8	24505.4	26735.9	21081.6	16642.3	20713.6	31834.3	32982.8	18369.6
A0A1S3XU47	A0A1S3XU47	Glutamate dehydrogenase	6	159387	410025	279266	304096	622449	794270	182370	399348	356085
A0A1S3XU58	A0A1S3XU58	Cytochrome b-c1 complex subunit 6	8	1.29435e+06	356558	949832	115108	23448.9	74707.2	1.62962e+06	556810	374235
A0A1S3XU71	A0A1S3XU71	branched-chain-amino-acid aminotransferase-like protein 1	12	273650	188090	229328	181981	199703	399047	196619	204869	222477
A0A1S3XU79	A0A1S3XU79;A0A1S4AHL7;A0A1S4AMT9;A0A1S4DCB9	60S ribosomal protein L35a-3;60S ribosomal protein L35a-3-like;60S ribosomal protein L35a-3-like;60S ribosomal protein L35a-3-like	6	147237	384840	176012	133661	138075	566357	235930	386575	268210
A0A1S3XUB0	A0A1S3XUB0;A0A1S3ZVE8	cell division cycle protein 48 homolog	3	284509	282032	308691	85778.5		887070	614756	373257	455268
A0A1S3XUE1	A0A1S3XUE1;Q6TKR0	60S ribosomal protein L3-like;Ribosomal protein L3A	6	209022	223817	237007	122833	195299	417904	301920	355540	265049
A0A1S3XUI8	A0A1S3XUI8;A0A1S4C7R4	Isocitrate dehydrogenase [NADP]	36	2707515	2.55186e+06	3027642	1.83212e+06	1.81366e+06	3.30052e+06	2.12641e+06	3593375	3.13855e+06
A0A1S3XUJ1	A0A1S3XUJ1;A0A1S4DIA1	PLASMODESMATA CALLOSE-BINDING PROTEIN 3-like	3	529952	106829	843670	654087	63832.3	29547.4	521016	230357	184525
A0A1S3XUJ4	A0A1S3XUJ4;A0A1S3YHY8;A0A1S4BFM5;A0A1S4CVW2	Probable 6-phosphogluconolactonase	1	119682	88898.8	173775	78100	122109	74435.6	159743	68146.1	66334.7
A0A1S3XUQ9	A0A1S3XUQ9	uncharacterized protein LOC107768943	5	64431.2	59994	71530.2	99278.3	31253.6	25107.3	68135.6	82764.3	61085.8
A0A1S3XUR0	A0A1S3XUR0;A0A1S3Y379;A0A1S3ZTH3	Ribosomal protein	11	5307429	4263861	5456520	4780534	6541741	4.17234e+06	6.27101e+06	6.39266e+06	6817556
A0A1S3XUU3	A0A1S3XUU3;A0A1S3XVJ3;A0A1S4A9D2	"uncharacterized protein At2g27730, mitochondrial-like isoform X2;uncharacterized protein At2g27730, mitochondrial-like isoform X1;uncharacterized protein At2g27730, mitochondrial-like"	1	47069.4	43954.1	49404.7	39930.9	51906.6		129394	79480.2	46119.4
A0A1S3XUU6	A0A1S3XUU6	eukaryotic translation initiation factor 2 subunit gamma-like	7	109297	123579	169007	70743.6	158849	307054		250235	139904
A0A1S3XUV5	A0A1S3XUV5	endoplasmin homolog	8	71516.4	233091	56605.6	103671	127275	267556	81435.5	227387	188708
A0A1S3XUZ6	A0A1S3XUZ6	glutathione S-transferase U17-like	4	339166	39204.2	124101	131238		151936	59474.2	43821.7
A0A1S3XV43	A0A1S3XV43	putative late blight resistance protein homolog R1B-23	11	1.68075e+06	196744	647286	790168	118550	162076	953598	359628	407730
A0A1S3XV63	A0A1S3XV63	HIPL1 protein-like	4	188384	161712	103332	359000	324510	130926	206889	92608	140281
A0A1S3XV77	A0A1S3XV77	nuclear pore complex protein NUP62-like	11	670742	239326	788027	631910	239341	206809	775411	312672	391430
A0A1S3XV78	A0A1S3XV78;A0A1S4CJ62	60S ribosomal protein L9-1-like	8	822127	1.86171e+06	778936	524778	1.344e+06	2.22798e+06	707635	1989548	1.4894e+06
A0A1S3XVE2	A0A1S3XVE2;A0A1S3YI33	serine/threonine-protein phosphatase 4 regulatory subunit 2-A-like isoform X1;serine/threonine-protein phosphatase 4 regulatory subunit 2-like isoform X1	2	242392	85633.3	289389	103521	93615	56500	188741	75967.6	127286
A0A1S3XVH0	A0A1S3XVH0;A0A1S3XVY6	glutamyl-tRNA(Gln) amidotransferase subunit A-like isoform X1;glutamyl-tRNA(Gln) amidotransferase subunit A-like isoform X2	8	3.83356e+06	338631	3.89133e+06	718953	551345	457516	2.01942e+06	1.01516e+06	884668
A0A1S3XVH1	A0A1S3XVH1	Ribonuclease	5	76760.3	141368	77369	74807	128823	157376	82414.5	125812	98512
A0A1S3XVI4	A0A1S3XVI4	5-epi-aristolochene synthase-like isoform X2	2	35717.1	244710	29842	27081.9	63874.1	86703	13298.7	116955	104124
A0A1S3XVK7	A0A1S3XVK7	SNF1-related protein kinase regulatory subunit gamma-1-like	5	191830	99832.2	241153	129580	103628	120753	134969	83363.2	97029.2
A0A1S3XVL1	A0A1S3XVL1;A0A1S4D220	glycine-rich RNA-binding protein RZ1C-like isoform X1	2	277601	86858.1	337710	203115	174608	111496	233824	79204.6	84465.5
A0A1S3XVN9	A0A1S3XVN9	mitochondrial amidoxime reducing component 2-like isoform X1	3	35554	44855.8	60787.1	58202	94641.4	55832.1	57463.2	64412.2	38394.5
A0A1S3XVQ4	A0A1S3XVQ4	"enoyl-[acyl-carrier-protein] reductase [NADH] 2, chloroplastic-like"	3	362917	134904	388619	193471	395696	556878	192191	163747	323880
A0A1S3XVR1	A0A1S3XVR1;A0A1S4A1J7;A0A1S4A1W2;A0A1S4AM29;A0A1S4AML5;A0A1S4C8J5	serine/arginine-rich splicing factor SR34A-like;serine/arginine-rich splicing factor SR34A-like isoform X2;serine/arginine-rich splicing factor SR34A-like isoform X1;serine/arginine-rich splicing factor SR34A-like isoform X1;serine/arginine-rich splicing factor SR34A-like isoform X2;serine/arginine-rich splicing factor SR34A-like	2	52264.9	55937.1	74302.9	73612.5	72455.2	84681.5	85835.3	77298.3	58019.3
A0A1S3XVS9	A0A1S3XVS9	uncharacterized protein LOC107769288	1	106676	64486.7	84110.7	89200.4		17974.9	278403	44041.2	38345.5
A0A1S3XVZ9	A0A1S3XVZ9;A0A1S3XW68;A0A1S4ASE4;A0A1S4ASU4	glutamate-rich WD repeat-containing protein 1-like isoform X1;glutamate-rich WD repeat-containing protein 1-like isoform X2;glutamate-rich WD repeat-containing protein 1-like isoform X2;glutamate-rich WD repeat-containing protein 1-like isoform X1	3	116118	124390	175586	70209.5	132467	78340.9	115278		88764.3
A0A1S3XW14	A0A1S3XW14;A0A1S4BVE5	nicotinamidase 1-like	1		82684.2	77984.6	82474.4	61373.7	48385.5	68056.6	56702.1	36589.6
A0A1S3XW31	A0A1S3XW31;A0A1S4D5G3	ribose-phosphate pyrophosphokinase 4-like	3	391748	721052	664419	400017	415013	961875	338517	959602	478273
A0A1S3XW34	A0A1S3XW34;A0A1S3Z7F5;A0A1S3ZHB2;A0A1S4CB04	uncharacterized protein LOC107769447;uncharacterized protein LOC107783785;uncharacterized protein LOC107786851;uncharacterized protein LOC107817148	1	391768	108291	410349	204100	75839.5			188730	138805
A0A1S3XW41	A0A1S3XW41;A0A1S4ATN8	T-complex protein 1 subunit eta	14	131427	232887	152190	137049	109720	211910	122939	173492	163741
A0A1S3XW71	A0A1S3XW71;A0A1S4BNZ6	mucin-2-like;uncharacterized protein LOC107810334	3		30916.1	372412	50226.9	20320.5	53633.1	42551.7	26975.9	59117.7
A0A1S3XW99	A0A1S3XW99	ubiquitin carboxyl-terminal hydrolase 12-like	3	97849.5	134998		75906.5	538824	233038	88099.3	106106	211524
A0A1S3XWA3	A0A1S3XWA3;A0A1S3Z738	transcription factor bHLH66-like	3	54852	41163.9		217801	18517.6			27814.2	32300.7
A0A1S3XWD3	A0A1S3XWD3	"2,3-bisphosphoglycerate-independent phosphoglycerate mutase"	2	848286	712600	1.06554e+06	636217	397521	779144	1.17068e+06	1.43457e+06	655885
A0A1S3XWG0	A0A1S3XWG0	HIPL1 protein-like	1	38004.3		16432.6	20702.9			9863.11	10465.6	9057.53
A0A1S3XWH6	A0A1S3XWH6	5'-methylthioadenosine/S-adenosylhomocysteine nucleosidase	10	323317	1.3747e+06	350703	1.00382e+06	2.82834e+06	1.92436e+06	307907	1.31932e+06	1.59804e+06
A0A1S3XWK1	A0A1S3XWK1	glutathione S-transferase U17-like	4	240953	88755.2	283077	229840	241952	234716	100399	210044	115562
A0A1S3XWN7	A0A1S3XWN7;A0A1S3YFD5;A0A1S4AFH2	uncharacterized protein LOC107769629;uncharacterized protein LOC107775510;NADH-ubiquinone oxidoreductase 20.9 kDa subunit-like	3	181888	342173	186798	125163	200262	443688	261656	365179	211384
A0A1S3XWP9	A0A1S3XWP9	uncharacterized isomerase BH0283-like	3		153544	200990	162019	77593.8	143632	288261	928349	127547
A0A1S3XWQ6	A0A1S3XWQ6;A0A1S3Z2Y9	protein ASPARTIC PROTEASE IN GUARD CELL 2-like	4	429462	221882	577138	210346	180500	119251	704252	191462	145984
A0A1S3XWU0	A0A1S3XWU0;A0A1S3XXH9	probable inactive beta-glucosidase 14 isoform X2;beta-glucosidase 18-like isoform X1	4	45961.6	182658	48700.2	145756	161207	184645		97513.8	89196.2
A0A1S3XWY0	A0A1S3XWY0	DEAD-box ATP-dependent RNA helicase 21	7	253104	86144.1	48479.7	78115.7	169951	163210	60129	52394.6	79962.3
A0A1S3XWZ5	A0A1S3XWZ5;A0A1S3ZED0	mediator of RNA polymerase II transcription subunit 30-like	2		70618	111514	152118	82617.2	93281.4	136788	48927.8	70204.2
A0A1S3XX03	A0A1S3XX03	"31 kDa ribonucleoprotein, chloroplastic"	7	218045	667447		350990	737553	498788	329071	1.78946e+06	1.21555e+06
A0A1S3XX96	A0A1S3XX96	"probable glucan 1,3-alpha-glucosidase"	10	30214.7	153067	27231.7	54566.1	116888	175756	27742.4	80879.5	102692
A0A1S3XXA7	A0A1S3XXA7;A0A1S4CJY5	pyridoxal 5'-phosphate synthase-like subunit PDX1.2	4	46627.4	76174.3	63629.5	80215.2	24169.2	107991	58650.5	66913.5
A0A1S3XXF1	A0A1S3XXF1;A0A1S3XXF4	"probable glutamyl endopeptidase, chloroplastic isoform X2;probable glutamyl endopeptidase, chloroplastic isoform X1"	7	158874	232268	83880	111645	114247	206769	142705	933810	184131
A0A1S3XXH0	A0A1S3XXH0;A0A1S4ALC2	probable prolyl 4-hydroxylase 10	2	71778.8	160556		117251		135718	130446	277970	227011
A0A1S3XXM2	A0A1S3XXM2	pathogenesis-related protein R minor form	8	1969537	508932	2.50185e+06	1.3549e+06	40354.6	50545.7	2.6442e+06	851414	649464
A0A1S3XXN3	A0A1S3XXN3	receptor-like protein 12 isoform X1	3	149719	118370	365622	105838	269525	212090	132795	239442	167315
A0A1S3XXN7	A0A1S3XXN7	"glutamate-1-semialdehyde 2,1-aminomutase, chloroplastic-like"	6	376938	81987.2	565237	197058	58374.3	121684	176893	97439.7	94167.5
A0A1S3XXQ5	A0A1S3XXQ5	60S ribosomal protein L8-like	3	574140	949833	414717	192536	370002	587878	310678	689928	574414
A0A1S3XXU1	A0A1S3XXU1	casein kinase II subunit alpha-like isoform X1	4	32133.4	46034.3	34982.8	39681.6	80264.9	56904.8		55126.6	34109.7
A0A1S3XXU4	A0A1S3XXU4;A0A1S4D0T3	dymeclin-like	1	3378930		4021494	2.2038e+06	898193	351246	3988940	2259739	1.54488e+06
A0A1S3XXU8	A0A1S3XXU8;A0A1S3XXV2;A0A1S4B7Y1;A0A1S4CBH6;A0A1S4D7D2	uncharacterized protein LOC107769954 isoform X2;uncharacterized protein LOC107769954 isoform X1;uncharacterized protein LOC107805393;uncharacterized protein LOC107817217;uncharacterized protein LOC107826751	4	328913	115846	521020	256029	214769	151435	294223	119150	143560
A0A1S3XXV7	A0A1S3XXV7	WW domain-binding protein 2-like	2	154528	99268.2	203531	154000	317023	282768	145632	164356	199197
A0A1S3XXV8	A0A1S3XXV8;A0A1S4C9S6;A0A1S4CAA1	synaptotagmin-5-like;synaptotagmin-5-like isoform X2;synaptotagmin-5-like isoform X1	2	87529.8	98695.2	50136.4	133840	221569	124040	82120.4	85903.7	78363.1
A0A1S3XXX1	A0A1S3XXX1	uncharacterized protein At4g06744-like	11	355625	309540	326090	486322	487379	283109	557124	381935	316693
A0A1S3XXX3	A0A1S3XXX3	Peptidyl-prolyl cis-trans isomerase	3	121242	66495	96258.1	103794	45154.8	62352.4	134849	38182.4	34554.4
A0A1S3XY03	A0A1S3XY03	Mechanosensitive ion channel protein	3	83697.4	42034.1	59158.2	48597	93757	80274.2	116213	92560.5	70586.2
A0A1S3XY18	A0A1S3XY18	"persulfide dioxygenase ETHE1 homolog, mitochondrial-like"	2	153481	129793	136392	125247	277699	203134	106450	64108.8	122958
A0A1S3XY51	A0A1S3XY51	"chaperonin CPN60-2, mitochondrial"	50	3.32866e+06	2.80319e+06	3672649	3067545	2748192	2929170	4.44589e+06	4.5611e+06	3.90016e+06
A0A1S3XY62	A0A1S3XY62;A0A1S3ZMI3;A0A1S4ARI5	gamma-soluble NSF attachment protein-like	4	150290	89777.7	149323	241772	325089	308679	170685	151947	204915
A0A1S3XY65	A0A1S3XY65	NADH dehydrogenase [ubiquinone] 1 beta subcomplex subunit 7-like	10	4228543	441713	4.16178e+06	983593	645622	173255	2498337	540277	393421
A0A1S3XY66	A0A1S3XY66	monocopper oxidase-like protein SKS1	11	189356	289920	143924	89607.9	223275	369695	209401	345779	390270
A0A1S3XY89	A0A1S3XY89	"arginase 1, mitochondrial"	9	195270	175274	230339	166904	412199	306153	190972	243087	220547
A0A1S3XY97	A0A1S3XY97	NADH dehydrogenase [ubiquinone] 1 alpha subcomplex subunit 13-B	8	442504	492991	115689	222335	350071	326709	608057	357007	302881
A0A1S3XYB6	A0A1S3XYB6;A0A1S3XZG8;A0A1S3ZWP0;A0A1S4BDW5;A0A1S4BKX0;A0A1S4DB07	26S protease regulatory subunit 6B homolog	10	610435	591052	541563	559178	220026	765769	545172	740901	707087
A0A1S3XYE3	A0A1S3XYE3;A0A1S3XYT9;A0A1S4ATG1;A0A1S4ATI0	uncharacterized protein LOC107770115 isoform X1;uncharacterized protein LOC107770115 isoform X2;uncharacterized protein LOC107801109 isoform X2;uncharacterized protein LOC107801109 isoform X1	1		1.81573e+06	249936	292327	299951	689417	1247188	608317	535194
A0A1S3XYE4	A0A1S3XYE4;A0A1S3XYZ1;A0A1S4DHE7	COP9 signalosome complex subunit 3-like isoform X1;COP9 signalosome complex subunit 3-like isoform X2;COP9 signalosome complex subunit 3-like	2	70157.1	54673.3	86855.2	46937.3	57581	102664		45095.3	55896.6
A0A1S3XYE9	A0A1S3XYE9;A0A1S3XYJ3	"tryptophan--tRNA ligase, cytoplasmic-like isoform X2;tryptophan--tRNA ligase, cytoplasmic-like isoform X1"	3	95270.7	130840	130837	92535.9	65356	115953	109408	98478.9	4638143
A0A1S3XYH7	A0A1S3XYH7	"cytochrome c1-2, heme protein, mitochondrial"	2	62556.9	201209		171825	131022	171403	110308	105440	140006
A0A1S3XYK9	A0A1S3XYK9	basic blue protein-like	2	127653	85567.2	133011	140124	314989	117034	99192.2	117132	160499
A0A1S3XYN3	A0A1S3XYN3	Peroxidase	3	25569.3	288602		91143.1	262682	446184	84959.9	284509	228825
A0A1S3XYP1	A0A1S3XYP1;A0A1S3XYU6	serine/arginine-rich splicing factor RS41-like isoform X2;serine/arginine-rich splicing factor RS31-like isoform X1	4		127787	1.75318e+06	306615	191616	745292	1.69045e+06	1.26148e+06	261782
A0A1S3XYP9	A0A1S3XYP9;A0A1S3YRR6	nascent polypeptide-associated complex subunit alpha-like protein 2	4	482648	181800	1.36311e+06	57504.2	1.40237e+06	819641	1.14488e+06	86302.2	138531
A0A1S3XYQ3	A0A1S3XYQ3;A0A1S3XZE7	Coatomer subunit zeta	1	161496	242527	135480	78858.2	324763	501589	114681	394587	310578
A0A1S3XYQ4	A0A1S3XYQ4;A0A1S4CSN1	60S ribosomal protein L13	2	635257	819563	520693	213707	119708	464066	772593	619771	495060
A0A1S3XYS9	A0A1S3XYS9;A0A1S3Z8S7	protein argonaute 4-like	7	68494.4	87835.2	90545.5	83468.9	200156	99698.9	49927.4	54550	51483.6
A0A1S3XYU5	A0A1S3XYU5;A0A1S3XZ00	PLASMODESMATA CALLOSE-BINDING PROTEIN 1-like isoform X2;PLASMODESMATA CALLOSE-BINDING PROTEIN 1-like isoform X1	3	285585	41950.3	287934	152423	155176	67977.2	238617	159426	115880
A0A1S3XYU8	A0A1S3XYU8	cytochrome b5-like	6	1.7112e+06	413747	1881630	951395	465379	220084	1.63048e+06	557920	448147
A0A1S3XYZ9	A0A1S3XYZ9	GDSL esterase/lipase 2-like	7	72981.8	352264	74523.4	470209	176553	308740	93019.2	209829	284648
A0A1S3XZ03	A0A1S3XZ03	4-hydroxy-4-methyl-2-oxoglutarate aldolase	5	559886	522366	427072	679382	1.16613e+06	1.11045e+06	738236	888170	3.61048e+06
A0A1S3XZ08	A0A1S3XZ08	"putative quinone-oxidoreductase homolog, chloroplastic"	7	111962	45879.5	165623	99134.9	104195	86742.2	62872.1	49555.8	68613.1
A0A1S3XZ59	A0A1S3XZ59;A0A1S4A752	thiol-disulfide oxidoreductase LTO1-like;thiol-disulfide oxidoreductase LTO1	2	198390	41858.9	228588	63883.2	63457.8	47757.3	144226	62417.3	26130.7
A0A1S3XZ80	A0A1S3XZ80;A0A1S3Z1N7	"acetolactate synthase small subunit 1, chloroplastic-like;acetolactate synthase small subunit 1, chloroplastic-like"	2		192272	23154.9	63904.6	82743.5	182114	38155.9	125239	145106
A0A1S3XZC0	A0A1S3XZC0	Carboxypeptidase	21	928341	1.16656e+06	940022	649616	2312180	2.63123e+06	883658	1.73479e+06	1.93471e+06
A0A1S3XZF3	A0A1S3XZF3;A0A1S4AZ74	"formyltetrahydrofolate deformylase 1, mitochondrial-like;formyltetrahydrofolate deformylase 1, mitochondrial-like"	4	38538.8	34400.2	17358.3	33906.5	60402.9	57965.1	18652.4	14380.7	26876.8
A0A1S3XZH9	A0A1S3XZH9	Germin-like protein	4	6.37947e+06	13669993	7.08384e+06	6.92509e+06	7343500	7.57658e+06	22259890	18775312	8642407
A0A1S3XZK3	A0A1S3XZK3	membrane steroid-binding protein 2-like	5	184691	66915.6	176721	125214	78864.3	42395	122951	127190	44441.4
A0A1S3XZL8	A0A1S3XZL8;A0A1S3YPW1	fasciclin-like arabinogalactan protein 12	1	209791	1.4428e+06	234250	1.69049e+06	506832	494410	386200	466528	811924
A0A1S3XZM6	A0A1S3XZM6	"3-oxoacyl-[acyl-carrier-protein] reductase 1, chloroplastic-like"	2	181505	148943	84406.5	98087.4	45327.9	275464	121629	295545	315109
A0A1S3XZN4	A0A1S3XZN4	GDSL esterase/lipase At1g29670-like	11	395258	295031	359084	522046	287451	306601	459084	204773	292701
A0A1S3XZP3	A0A1S3XZP3	glutathione S-transferase L3-like isoform X1	9	4404030	1201474	4.41381e+06	3.27577e+06	1301875	681749	4725466	2391660	2.61131e+06
A0A1S3XZQ4	A0A1S3XZQ4	uncharacterized protein At4g06744-like	3	525460	244207	319381	651575	233106	170853	520257	350718	2.62347e+06
A0A1S3XZQ9	A0A1S3XZQ9	"cytochrome c oxidase-assembly factor COX23, mitochondrial-like"	3	206903	13840.7	170810	61765.9			126642	36374.9	43054.8
A0A1S3XZY1	A0A1S3XZY1;A0A1S3YPQ5	fasciclin-like arabinogalactan protein 12	2	69660.7	302412	111689	347836	48635.6	78216	86008.4	56117.2	116413
A0A1S3XZY4	A0A1S3XZY4	uncharacterized protein LOC107770564	2	256872		116846	283692	52263.6	56532.5	266705	96296.3	103802
A0A1S3XZZ9	A0A1S3XZZ9;A0A1S3ZVV0	L-type lectin-domain containing receptor kinase IX.1-like	3	963985	336953	296208	641612	360811	744708	896463	830883	748254
A0A1S3Y010	A0A1S3Y010	Peroxidase	1	412748	187499		485993		129792	588282	233879	271440
A0A1S3Y013	A0A1S3Y013	"probable glucan endo-1,3-beta-glucosidase A6"	1		418297	470364	576142	918890	1.09515e+06	510056	923076	902496
A0A1S3Y027	A0A1S3Y027;A0A1S4AXE3;A0A1S4AXE5	nucleolin-like;heterogeneous nuclear ribonucleoprotein R-like isoform X2;heterogeneous nuclear ribonucleoprotein R-like isoform X1	6	189426	111542	239060	143879	106414	80958.2	298527	137478	148170
A0A1S3Y041	A0A1S3Y041;M4N8X4	calcineurin B-like protein 3;Calcineurin B-like protein 2	6	37714	71088.3		69417.2	138228	105549	33418	55891.5	62850.1
A0A1S3Y052	A0A1S3Y052	"glutamate--tRNA ligase, cytoplasmic-like"	13	323335	127145	362780	345030	369963	468758	229821	384897	351440
A0A1S3Y064	A0A1S3Y064	ras-related protein RABF2a-like	3	184288	148428	98867.7	62798.4	97336.7	172640	280830	225956	97856.8
A0A1S3Y081	A0A1S3Y081;A0A1S4BFR1;A0A1S4BFR4	"soluble starch synthase 3, chloroplastic/amyloplastic-like;soluble starch synthase 3, chloroplastic/amyloplastic isoform X1;soluble starch synthase 3, chloroplastic/amyloplastic isoform X2"	4	71025.6	95731.1	70894	86391.6	133784	142590	50925.6	58822.9	71563.6
A0A1S3Y0A8	A0A1S3Y0A8	coiled-coil domain-containing protein 124-like	5	152354	53068.9	250299	92634.5	100404	45368.4	142271	57206.3	56459.3
A0A1S3Y0B2	A0A1S3Y0B2;A0A1S4AFI3;O04899	caffeoyl-CoA O-methyltransferase 5;caffeoyl-CoA O-methyltransferase 5-like;Caffeoyl-CoA O-methyltransferase 5	6	575418	411051	514449	508793	259693	224790	453674	305163	209229
A0A1S3Y0B3	A0A1S3Y0B3;A0A1S4BVS4	GDSL esterase/lipase At5g55050-like	12	2824922	1.19727e+06	1.94775e+06	1619111	576061	1.32907e+06	1.66132e+06	1305856	1.43937e+06
A0A1S3Y0D0	A0A1S3Y0D0;A0A1S3Y7K6	uncharacterized protein LOC107770715;uncharacterized protein LOC107772973	1	70527.5	19022.3	58353.9	56250.1	22250.1		73869		26388.7
A0A1S3Y0F0	A0A1S3Y0F0	Germin-like protein	6	4.96246e+06	2.03794e+06	2.90877e+06	2.06433e+06	1.77907e+06	2702075	4.43928e+06	5371150	2.63511e+06
A0A1S3Y0G0	A0A1S3Y0G0;A0A1S4ADG8	early nodulin-like protein 1	2	173564	1.54307e+06	147068	790958	266008	723137	269299	784296	799569
A0A1S3Y0G9	A0A1S3Y0G9	ureidoglycolate hydrolase-like	14	358829	217903	445669	315510	309560	377848	328932	264840	299572
A0A1S3Y0H1	A0A1S3Y0H1	"3-ketoacyl-CoA thiolase 2, peroxisomal-like"	5	17681.5	67897.8	133145	112185	14335.5	84899.3	299270	102980	91274.3
A0A1S3Y0K0	A0A1S3Y0K0;A0A1S4BVU3	L-ascorbate oxidase homolog	2	15680.3	70104.6	114885	24399.9	188777	177568	103827	120230	140583
A0A1S3Y0M1	A0A1S3Y0M1;A0A1S3Y172	nudix hydrolase 3-like isoform X2;nudix hydrolase 3-like isoform X1	21	60425.5	355316	91709.9	65897.8	185197	304412	62663.2	261090	260402
A0A1S3Y0N9	A0A1S3Y0N9	L-ascorbate oxidase homolog	5	116390	191052	241589	113870	233969	469461	227816	187838	191017
A0A1S3Y0P6	A0A1S3Y0P6;A0A1S4A1C1	uncharacterized protein LOC107770959;suppressor of disruption of TFIIS-like	1	33286	5449.09	48281.5	10641.6	22121.9		24973.5	4825.25
A0A1S3Y0R1	A0A1S3Y0R1	"pentatricopeptide repeat-containing protein At1g26460, mitochondrial-like"	1	77475.2	460560	78193	233683		155939	682504	236005	243198
A0A1S3Y0T4	A0A1S3Y0T4	elongation factor 2	49	8783101	6482407	10799493	6868625	4791508	4385784	9536546	8135747	6517669
A0A1S3Y0U6	A0A1S3Y0U6	lysM domain-containing GPI-anchored protein 1-like	9	536615	305823	777514	1.26223e+06	1.77035e+06	384092	945072	796799	790348
A0A1S3Y0V9	A0A1S3Y0V9;A5A2F9	Phosphoinositide phospholipase C	3	442705	221604	638221	485504	372977	205328	426336	191292	282544
A0A1S3Y0W8	A0A1S3Y0W8;A0A1S4BB30	Small nuclear ribonucleoprotein E	2	78249.3	84567.5		68339.5	166761	85501.6	183743	151087	51812
A0A1S3Y0X6	A0A1S3Y0X6;A0A1S3YNJ9;A0A1S4ACI8;A0A1S4C3V6	uncharacterized protein LOC107770817;uncharacterized protein LOC107777930;uncharacterized protein LOC107796019;uncharacterized protein LOC107814875	1	401104	75536.1	166358	396306	135014	136227	247707	143599	156785
A0A1S3Y0Y1	A0A1S3Y0Y1	60S acidic ribosomal protein P2A-like	4	403317	162359	801280	561246	321387	216763	338873	231463	217365
A0A1S3Y106	A0A1S3Y106;A0A1S3Y1M2	O-acyltransferase WSD1-like isoform X2;O-acyltransferase WSD1-like isoform X1	3	150022	163938	176189	112371	109043	181489	197838	183144	170830
A0A1S3Y124	A0A1S3Y124	60S acidic ribosomal protein P2-1-like	2	1.75265e+06	46542.2	1.4585e+06	200593	364448	14664.2	359455	520121	155749
A0A1S3Y133	A0A1S3Y133;A0A1S3Y169	hypersensitive-induced response protein 1-like isoform X1;hypersensitive-induced response protein 1-like isoform X2	1	39858.7	91759.5			33112.9	249395		61347.5	54721.2
A0A1S3Y145	A0A1S3Y145;A0A1S3Y1S0	uncharacterized protein At2g34160-like isoform X2;uncharacterized protein At2g34160-like	6	268546	152974	408264	376829	489734	262132	398509	300007	278372
A0A1S3Y175	A0A1S3Y175	exportin-2-like	13	375437	238997	426195	277450	187146	482026	214070	347714	340768
A0A1S3Y184	A0A1S3Y184;A0A1S4BHM7	splicing factor 3B subunit 2-like	3	351585	209446	681687	969832	324228	201131	568881	236703	313534
A0A1S3Y187	A0A1S3Y187	Peroxidase	9	459212	598553	431975	563903	395171	400032	504839	467009	486328
A0A1S3Y189	A0A1S3Y189	uncharacterized protein YMR315W-like	4	72775.1	173423	132183	58338.8	281861	227752		70394.3	110097
A0A1S3Y190	A0A1S3Y190;A0A1S3Y1I3;A0A1S4DLH9;A0A1S4DM58	Eukaryotic translation initiation factor 3 subunit J	11	667098	164354	712754	576075	363722	181388	481546	275328	368414
A0A1S3Y197	A0A1S3Y197	60S ribosomal protein L32-1-like	5	94971.8	246074	46429.4	65812.7	82039.4	120135	1.30172e+06	922237	37623.9
A0A1S3Y1D2	A0A1S3Y1D2	subtilisin-like protease SBT1.7	4	204423	164864	398737	103139	160011	121791	192582	164446	123184
A0A1S3Y1E2	A0A1S3Y1E2;A0A1S4AJI4	"ATP-dependent Clp protease ATP-binding subunit ClpA homolog CD4B, chloroplastic-like;ATP-dependent Clp protease ATP-binding subunit ClpA homolog CD4B, chloroplastic-like"	28	514067	596824	594194	792273	553452	609534	813429	750395	716298
A0A1S3Y1E6	A0A1S3Y1E6	flavin-dependent oxidoreductase FOX1-like	11	242341	93067	307682	104087	257778	209411	262410	224220	236609
A0A1S3Y1F9	A0A1S3Y1F9;A0A1S3Y1U4	acyl-CoA-binding domain-containing protein 4 isoform X1;acyl-CoA-binding domain-containing protein 4 isoform X2	4	96397.2	141530	94559.7	103958	71935.8		86870.7	51553.6
A0A1S3Y1G1	A0A1S3Y1G1	luminal-binding protein 5-like	1	301601	505085	243200	514426	231554	1.34126e+06	629308	1.11947e+06	522302
A0A1S3Y1H9	A0A1S3Y1H9;A0A1S3YMU2	ER membrane protein complex subunit 3	4	132085	204674	40421.7	111945	148447	251343	85158.4	276405	262215
A0A1S3Y1I5	A0A1S3Y1I5	protein BTR1-like	2	27400.9	39719.2		43041.7	35710.8	42017.9		47767.5
A0A1S3Y1M4	A0A1S3Y1M4	protein STRICTOSIDINE SYNTHASE-LIKE 6-like	9	242562	546105		137370	282986	546392	124043	386896	347390
A0A1S3Y1N9	A0A1S3Y1N9	Vacuolar protein sorting-associated protein 35	3	66082.4	49924.8		127639	52266.1	85115.1	44571.9	85682.4	76897.7
A0A1S3Y1R2	A0A1S3Y1R2;A0A1S4DNL5	synaptotagmin-5-like	5		35263.1	769684	390773	46858.6	74383.8	180596	69798.3	144011
A0A1S3Y1S1	A0A1S3Y1S1;A0A1S4C1L7	ras-related protein RABA2a-like;ras-related protein RABA2a	4	47329.8	76992.8	147687	66481.8		56267.1	84103.1	87687	60408.9
A0A1S3Y1S9	A0A1S3Y1S9;A0A1S3Y1V0;A0A1S4A0Q2	somatic embryogenesis receptor kinase 2-like isoform X2;somatic embryogenesis receptor kinase 2-like isoform X1;somatic embryogenesis receptor kinase 2-like	1	230009	42377.1	372038	63391.4	75178.9	13874.9	136578	22948.1	26877.4
A0A1S3Y1U0	A0A1S3Y1U0;A0A1S4CPY5	ras-related protein RABD1-like;ras-related protein RABD1	3	173496	128580	170791	141783	211060	192902	109831	147753	150031
A0A1S3Y1V9	A0A1S3Y1V9;A0A1S3YLM2	UDP-glucose 6-dehydrogenase	4	58315.8	460841	70364.2	112458	66678.8	174571	49087.9	130827	65350
A0A1S3Y1X0	A0A1S3Y1X0;A0A1S3YAN9	Proteasome subunit beta	4	153616	204813	81007.9	151326	251023	390286		188688	230848
A0A1S3Y1Y5	A0A1S3Y1Y5	receptor-like protein kinase HERK 1	4	315143	162242	439490	149496	154353	289254	164754	203339	249099
A0A1S3Y1Y9	A0A1S3Y1Y9;A0A1S3Y2E5;A0A1S3ZRS8	Urease;Urease;urease-like	1	143394	69662.6	108397	119009	113396	138597	116706	109966	123446
A0A1S3Y1Z6	A0A1S3Y1Z6;A0A1S3Y287;A0A1S3ZFB3;A0A1S3ZFK9	Ubiquitin carboxyl-terminal hydrolase	1	182734	62022.5	220935	212762	116350	130192	177062	143957	157569
A0A1S3Y218	A0A1S3Y218	40S ribosomal protein S14-2-like	7	1.26509e+06	2436505	1185899	1.12792e+06	918881	1.65989e+06	1.51435e+06	2.47134e+06	1767818
A0A1S3Y219	A0A1S3Y219	ribosome-recycling factor-like	4	241535	121317	222945	223385	220600	100968	243002	148793	126550
A0A1S3Y235	A0A1S3Y235;A0A1S3Y567	bark storage protein A-like	4	271096	887872	309348	445614	1.61771e+06	878168	380707	545145	559864
A0A1S3Y236	A0A1S3Y236;P17513	acidic endochitinase P;Acidic endochitinase P	7	332645	261730	477608	739983	468933	687442	527708	294690	549727
A0A1S3Y244	A0A1S3Y244;A0A1S3Y260;A0A1S3Y2K0	glucosidase 2 subunit beta-like isoform X2;glucosidase 2 subunit beta-like isoform X1;glucosidase 2 subunit beta-like isoform X3	5	69088.5	58809.7	78845.4	194839	81794.1	61048.9	96084.1	60520.4	84906.5
A0A1S3Y268	A0A1S3Y268	"omega-amidase, chloroplastic-like"	5	65557.5	168874	289544	201501	432586	350277	145236	128450	212185
A0A1S3Y279	A0A1S3Y279	ALG-2 interacting protein X-like	6	67411.1	30631.2	93698.6	69069.6	33738.4	35546.5	70069.2	62683.2	56200.4
A0A1S3Y296	A0A1S3Y296	"outer envelope pore protein 24B, chloroplastic-like"	5	151342	84683.1	78776.8	21604.1	72155.1	254283		122677	115326
A0A1S3Y2B1	A0A1S3Y2B1;Q03685	luminal-binding protein 5;Luminal-binding protein 5	60	2.61787e+06	5137676	1.92335e+06	4.13661e+06	4.00468e+06	6126692	3.86916e+06	5463937	5315103
A0A1S3Y2B9	A0A1S3Y2B9	glutathione S-transferase U9-like	4	126974	38984.1	227065	183722	123939	146266		59986.8	97329.7
A0A1S3Y2C8	A0A1S3Y2C8	3-hydroxyisobutyryl-CoA hydrolase-like protein 5	5	500811	518422	633746	838377	645530	756098	406073	640110	527745
A0A1S3Y2C9	A0A1S3Y2C9;A0A1S4DG19	guanine nucleotide-binding protein-like NSN1	3	24395.1	20763.4	92464.1	49150.2		14756.2	33520.3	43527.7	75643.2
A0A1S3Y2G1	A0A1S3Y2G1	myosin-17-like	5	184908	32973	952659	235961	56746.4	45116.2	285511	103444	58506.7
A0A1S3Y2J0	A0A1S3Y2J0	villin-4-like	22	1.88572e+06	621770	2.53391e+06	986983	858058	504397	1.80348e+06	743084	709796
A0A1S3Y2L8	A0A1S3Y2L8	alpha-xylosidase 1-like	2	141405	430946	203996	97276.5		160656	227415	104034	95356.9
A0A1S3Y2M2	A0A1S3Y2M2;A0A1S4B0N8;A0A1S4B129;A0A1S4BEE0;A0A1S4BEF8;A0A1S4CTG4	40S ribosomal protein S12	3	224059	82567.9	270180	178005	81037.2	63366.1	162490	95158.3	100745
A0A1S3Y2N8	A0A1S3Y2N8;A0A1S3Y859;A0A1S3Y8M9;A0A1S4AEM2;A0A1S4B712;A0A1S4CRI5;A0A1S4CRZ6;A0A1S4DDT0;Q07761	60S ribosomal protein L23a-like;60S ribosomal protein L23a-like isoform X2;60S ribosomal protein L23a-like isoform X1;60S ribosomal protein L23a;60S ribosomal protein L23a-like;60S ribosomal protein L23a-like isoform X1;60S ribosomal protein L23a-like isoform X2;60S ribosomal protein L23a-like;60S ribosomal protein L23a	16	21644150	3.4323e+06	27628634	10606242	5.89334e+06	3543722	14828939	5.82375e+06	7.85772e+06
A0A1S3Y2R6	A0A1S3Y2R6	Protein disulfide-isomerase	32	1.34748e+06	1.47364e+06	1.52719e+06	2.07483e+06	977487	1.46595e+06	1.16514e+06	1.23749e+06	1.35131e+06
A0A1S3Y2U2	A0A1S3Y2U2	Germin-like protein	2	94199.2	25075.2	59670.6	21616.8		28301.8	58664.2	29623.2	11564.6
A0A1S3Y2X0	A0A1S3Y2X0	Serine hydroxymethyltransferase	23	434168	392524	490585	388307	215434	298039	453238	334166	305581
A0A1S3Y346	A0A1S3Y346	T-complex protein 1 subunit alpha	14	334235	148504	349350	163416	123389	139008	320378	159293	133639
A0A1S3Y351	A0A1S3Y351	RNA-binding protein 2-like	7	558976	70347.2	495976	118710	74009.7	59652.7	460619	190966	115207
A0A1S3Y354	A0A1S3Y354	uncharacterized protein LOC107771709	2	65879.7	29887.7	82846.2	45463.6	62420.9	22752.9	43523.8	20974	20198
A0A1S3Y357	A0A1S3Y357;A0A1S4D0M8;P24805	stem-specific protein TSJT1-like;stem-specific protein TSJT1;Stem-specific protein TSJT1	8	425074	464767	118998	607778	950580	962987	223359	618921	832377
A0A1S3Y381	A0A1S3Y381	stress protein DDR48-like	9	46881.6	28804.9	97525	62327.8	39232.6	34968	139684	45362.4	53173.8
A0A1S3Y3A2	A0A1S3Y3A2	eukaryotic translation initiation factor-like	11	2537169	561250	3.49141e+06	1.81436e+06	1.01212e+06	689333	1.98169e+06	861769	1.23517e+06
A0A1S3Y3C4	A0A1S3Y3C4;A0A1S4B0C8	5'-methylthioadenosine/S-adenosylhomocysteine nucleosidase 2-like	2	9018.67	20829.4	13329.6		25701	25426.7	4043.68	8876.26
A0A1S3Y3C8	A0A1S3Y3C8;A0A1S3YIX4	L-type lectin-domain containing receptor kinase S.1-like	1	113934	51776.2	86152.3	91436.9	64037.7	151852	133182	105455	77306.6
A0A1S3Y3H9	A0A1S3Y3H9;A0A1S3YZ61;A0A1S4CZ09	"sufE-like protein 1, chloroplastic/mitochondrial;sufE-like protein 1, chloroplastic/mitochondrial;sufE-like protein 1, chloroplastic/mitochondrial"	4		36332.5	109308	65492		33339.8	44657.7	50626.5	108992
A0A1S3Y3K4	A0A1S3Y3K4;A0A1S4ANJ0;Q42963;Q9SEH5	putrescine N-methyltransferase 1;putrescine N-methyltransferase 3;Putrescine N-methyltransferase 1;Putrescine N-methyltransferase 3	7	225437	413832	362078	114641	55155.1	126379	185493	572382	235345
A0A1S3Y3L0	A0A1S3Y3L0	GDSL esterase/lipase 5-like isoform X1	10	1.16661e+06	347065	1.35225e+06	897027	1.44263e+06	824394	1.2232e+06	686958	856126
A0A1S3Y3M5	A0A1S3Y3M5;A0A1S4A7C4	ras-related protein RABB1b;ras-related protein RABB1b-like	6	3.39408e+06	486685	101834	126402	73255.8	112542	6.65023e+06	102587	1.41493e+06
A0A1S3Y3N2	A0A1S3Y3N2	histone acetyltransferase type B catalytic subunit-like isoform X1	2	41876.9	26300.3		17653.5		29433.2	34160.1	31367.4	25618.3
A0A1S3Y3U9	A0A1S3Y3U9;A0A1S4AAQ6	probable L-type lectin-domain containing receptor kinase S.5	4	93828.5	208120	100962	117543	310979	134751	514279	98406.2	110956
A0A1S3Y3V5	A0A1S3Y3V5;A0A1S4A6K0	60S ribosomal protein L31;60S ribosomal protein L31-like	3		937626	201606	850491	535012	273515	1.3826e+06	1.20507e+06	867424
A0A1S3Y3V8	A0A1S3Y3V8	"uncharacterized protein At2g39795, mitochondrial-like"	5	53477.4	1.58359e+06	290995	87535.4	114425	65943.4	173392	51957.1	47500.1
A0A1S3Y3W7	A0A1S3Y3W7	methyl-CpG-binding domain-containing protein 11-like	10	2440913	311345	3.99458e+06	773517	612444	292413	2.08205e+06	376138	660036
A0A1S3Y3Y2	A0A1S3Y3Y2	proteinase inhibitor I-B-like	6	4922937	1.11961e+06	8271713	5122682	2.24141e+06	1.3406e+06	5.11668e+06	2.32452e+06	2.4936e+06
A0A1S3Y3Y4	A0A1S3Y3Y4;A0A1S3YLT2	uncharacterized protein LOC107771985;uncharacterized protein LOC107777455	5	1.09204e+06	112785	1.00056e+06	348240	175584	111946	1.24522e+06	524695	331643
A0A1S3Y3Z1	A0A1S3Y3Z1	Thioredoxin	2	1.15629e+06	243014	737895	1.3795e+06	874749	502567	626240	551106	333834
A0A1S3Y460	A0A1S3Y460	uncharacterized protein LOC107771956	2	312985	59414.7		434953	260823	358366	562940	369112	232764
A0A1S3Y478	A0A1S3Y478	Coatomer subunit alpha	16	76852.9	170747	68403.1	101744	79150.3	160555	56680.5	142837	148213
A0A1S3Y490	A0A1S3Y490	auxin-induced protein PCNT115-like	4	230677	150538	258214	188524	145836	208703	322422	228377	206743
A0A1S3Y4C0	A0A1S3Y4C0	"asparagine--tRNA ligase, cytoplasmic 1-like"	9	298312	249249	350671	291988	209244	288673	196520	238417	255952
A0A1S3Y4D3	A0A1S3Y4D3;A0A1S4DK26	acid phosphatase 1-like	10	104592	817802	67983.1	137594	591820	628080	212698	689299	742446
A0A1S3Y4L5	A0A1S3Y4L5;A0A1S4A6F6;Q41230;Q41231	wound-induced protein WIN1-like;wound-induced protein WIN1-like;CBP20 (Fragment);Pathogen-and wound-inducible antifungal protein CBP20	9	253508976	90805792	326025216	100364248	47158688	28707422	651856448	120315608	189552864
A0A1S3Y4L8	A0A1S3Y4L8	Thioredoxin reductase	12	474292	405086	460623	216455	307960	669906	226460	587702	508304
A0A1S3Y4Q8	A0A1S3Y4Q8;A0A1S3YGP1;A0A1S3ZTJ6	uncharacterized protein LOC107772159;uncharacterized protein LOC107776003;uncharacterized protein LOC107790333	2	72007.6	77380.2		129449	36659.1	173853	42995.2	137557	46931.6
A0A1S3Y4V1	A0A1S3Y4V1	guanine nucleotide-binding protein subunit beta-like protein	9	818997	2.52445e+06	888526	748715	1.31509e+06	2.89593e+06	899157	2.91278e+06	2.35182e+06
A0A1S3Y4V4	A0A1S3Y4V4	lipoxygenase homology domain-containing protein 1-like	1	414623	1.49212e+06	320071	1.5721e+06	657834	496883	571123	1744400	802674
A0A1S3Y4X7	A0A1S3Y4X7;A0A1S4AAV4	GTPase LSG1-2-like;LOW QUALITY PROTEIN: GTPase LSG1-2	3	105244	51606.5	105432	74281	81532.6	143640		65744.4	54699.9
A0A1S3Y4Y6	A0A1S3Y4Y6	calnexin homolog 1-like	12	168485	1050733		429543	282506	482907	241889	1.17544e+06	765966
A0A1S3Y516	A0A1S3Y516;A0A1S3YGY9;A0A1S4BLG3	Serine/threonine-protein phosphatase	5	154737	99414.5	158469	104357	87183.4	165106	124909	168316	233852
A0A1S3Y529	A0A1S3Y529;A0A1S4ASP1;A0A1S4DF75	probable protein phosphatase 2C 10;probable protein phosphatase 2C 10 isoform X1;probable protein phosphatase 2C 10 isoform X1	3	103389	26622.3	143921	43703.8		94456.1	26547.1	108299	72523.7
A0A1S3Y536	A0A1S3Y536;A0A1S4ASP3	RuvB-like helicase	7	121114	253113	88324.6	144409	166699	211381	143949	208592	165382
A0A1S3Y542	A0A1S3Y542	Acetyltransferase component of pyruvate dehydrogenase complex	8	133134	165252	224657	49446.7	171928	264474	31556.1	169611	112474
A0A1S3Y546	A0A1S3Y546	probable glutathione S-transferase isoform X2	12	623174	285874	669988	490189	618810	476162	451374	547596	509415
A0A1S3Y577	A0A1S3Y577;A0A1S4D3R4;A0A1S4D3X5;W8SRK9	Imidazole glycerol phosphate synthase hisHF	8	238704	109125	312650	182528	220732	138127	191466	108801	98358.9
A0A1S3Y582	A0A1S3Y582	uncharacterized protein LOC107772422 isoform X1	2	182512	155325	259696		202981	112141	299484	139097	342087
A0A1S3Y5G0	A0A1S3Y5G0	basic blue protein-like	4	486360	143039	608540	379370	137953	239942	303950	240633	251344
A0A1S3Y5L0	A0A1S3Y5L0;A0A1S3Z934;A0A1S3Z957;A0A1S3ZJS0;A0A1S4CVS9;A0A1S4CW52;A0A1S4CWD9;A0A2I6PLU7;A9CR84;O65850	homeobox protein knotted-1-like 3 isoform X1;homeobox protein knotted-1-like LET12 isoform X2;homeobox protein knotted-1-like LET12 isoform X1;homeobox protein knotted-1-like 3 isoform X1;homeobox protein knotted-1-like LET12 isoform X1;homeobox protein knotted-1-like LET12 isoform X2;homeobox protein knotted-1-like LET12 isoform X3;KNOTTED 1-like homeobox transcription factor;Class 2 knotted1-li…	4	371224	157843	366344	333478	308696	193006	471377	227546	230408
A0A1S3Y5M3	A0A1S3Y5M3	Germin-like protein	2	105995	782758	90498.4	154312	961871	1.04103e+06	199142	233620	412867
A0A1S3Y5Q4	A0A1S3Y5Q4;A0A1S3Y6F5;A0A1S4CK03;A0A1S4CKW0	DNA ligase 1-like isoform X1;DNA ligase 1-like isoform X2;uncharacterized protein DDB_G0286299-like isoform X2;uncharacterized protein DDB_G0286299-like isoform X1	2	54182.1	62638.5	72633.2	94591.7	132869	139929	69515.7	31864.4	48787.3
A0A1S3Y5Q7	A0A1S3Y5Q7;A0A1S3ZYQ4	"single-stranded DNA-binding protein, mitochondrial-like;single-stranded DNA-binding protein, mitochondrial-like"	1	132663	87822.3	134160	64457.8	37270.4	63738.6	138461	65971.7	79648
A0A1S3Y5T8	A0A1S3Y5T8	epidermis-specific secreted glycoprotein EP1-like	8	170751	917429	159301	308908	1.0665e+06	1.19622e+06	533799	512136	1427791
A0A1S3Y5V8	A0A1S3Y5V8	60S acidic ribosomal protein P0	12	3.10395e+06	3.48359e+06	3.57636e+06	3.13805e+06	3.55764e+06	3915070	2.99612e+06	2.84383e+06	2.96833e+06
A0A1S3Y5X8	A0A1S3Y5X8	36.4 kDa proline-rich protein-like	1	463068	95355.5		455098	73029.6		619204	275179
A0A1S3Y5Y3	A0A1S3Y5Y3;A0A1S3ZGD3	SKP1-like protein 1A	6	597598	399584	654262	500594	217161	220711	720149	392067	378418
A0A1S3Y609	A0A1S3Y609	9-divinyl ether synthase-like	7	235478	201079	220838	126322	542892	1.18177e+06	147262	237237	722619
A0A1S3Y654	A0A1S3Y654	probable glutathione S-transferase isoform X1	3	289387	114311	309472	182340	218101	142183	138371	112234	140992
A0A1S3Y669	A0A1S3Y669;A0A1S4D3E1	"glycine-rich RNA-binding protein 2, mitochondrial-like;glycine-rich RNA-binding protein 2, mitochondrial-like"	1	52305.1	26796.8	71899.1	47779.2	42381		46822.1	19707.9	12508.4
A0A1S3Y683	A0A1S3Y683;A0A1S4CEL4	membrane-associated progesterone-binding protein 4-like isoform X1;membrane-associated progesterone-binding protein 4-like	4	52898.8	157246		220745	125266	80961.2		139134	137454
A0A1S3Y696	A0A1S3Y696	protein mago nashi homolog	9	112530	74658.7		60700.9	135086	135026	43654.2	157006	111105
A0A1S3Y6A0	A0A1S3Y6A0	"electron transfer flavoprotein-ubiquinone oxidoreductase, mitochondrial"	3	140940	101298	117014	107126		187160	179281	83931.2	80991.9
A0A1S3Y6A2	A0A1S3Y6A2;A0A1S4A7V0	vacuolar protein sorting-associated protein 2 homolog 3-like;vacuolar protein sorting-associated protein 2 homolog 3	1		111900	355758	197782	146216	100344			104232
A0A1S3Y6C1	A0A1S3Y6C1	miraculin-like	19	5107508	3963320	24053106	8461405	1.95944e+06	359011	16657869	2753230	5467402
A0A1S3Y6F3	A0A1S3Y6F3	peptide methionine sulfoxide reductase A1-like	6	299708	252469	295782	461809	428904	307569	431114	231890	348275
A0A1S3Y6F9	A0A1S3Y6F9	tetraspanin-8-like	3	22836.4	215180		66080	38742	170145		205855	157152
A0A1S3Y6J1	A0A1S3Y6J1	syntaxin-71-like	1	36964.4		53359.2	66171	32540.5	41622.8		28879.6
A0A1S3Y6L5	A0A1S3Y6L5	non-specific lipid-transfer protein 1-like	3	1.20146e+06	1.28985e+06	1.70808e+06	1.27579e+06	330372	219864	1.62818e+06	670569	933559
A0A1S3Y6M1	A0A1S3Y6M1;Q9FSF0	Malate dehydrogenase	10	1.93012e+06	7097095	1.55429e+06	5.01286e+06	7.05945e+06	11516044	1.59753e+06	7.25913e+06	8192045
A0A1S3Y6Q6	A0A1S3Y6Q6	Alkyl transferase	1	17502.5	33488.6			40192.1	33274.6	19654.4	28952.4	28258.3
A0A1S3Y6U1	A0A1S3Y6U1;A0A1S3ZYY3	protein FLX-like 2	5	186068	132138	184911	99732.1	91402.4	106098	188480	122904	79577.9
A0A1S3Y6U8	A0A1S3Y6U8;A0A1S4BP01	MACPF domain-containing protein CAD1-like;MACPF domain-containing protein CAD1	1	107610		128556	86265.8	72545.4	100033		61457.6
A0A1S3Y6Y1	A0A1S3Y6Y1;A0A1S4D7A0	extensin-like;pollen-specific leucine-rich repeat extensin-like protein 2	4	305434	57229.9	368670	132643		43822.6	223101	62713.4	87552.5
A0A1S3Y6Y9	A0A1S3Y6Y9;A0A1S3Y6Z8;A0A1S3YQD3	Peptidylprolyl isomerase	1	187248	306263	204533	240426	262995	267493		198507	206667
A0A1S3Y6Z5	A0A1S3Y6Z5;A0A1S4A3M0	zinc finger CCCH domain-containing protein 59-like;zinc finger CCCH domain-containing protein 64-like	2	161317	78579.8	270919	124307	204271	125794		55617.2	98407.5
A0A1S3Y716	A0A1S3Y716	NADH dehydrogenase [ubiquinone] 1 alpha subcomplex subunit 6-like	5	426739	121872	558865	196327	107024	42396.9	433714	192925	229481
A0A1S3Y717	A0A1S3Y717	kxDL motif-containing protein CG10681-like	3	221277	56283.8	246664	174971	104114	130595	136768	76765.9	65383.5
A0A1S3Y729	A0A1S3Y729;A0A1S4B4D7;Q006P9	Malic enzyme	7	518364	748672	433084	2.38057e+06	102936	6.80936e+06	356054	743507	630268
A0A1S3Y739	A0A1S3Y739	12-oxophytodienoate reductase 3	18	270243	381126	279921	319026	315869	430892	180858	312219	388507
A0A1S3Y751	A0A1S3Y751;A0A1S3Y7C6;A0A1S3Y7T9;A0A1S3Y7Y9;A0A1S3YUY2;A0A1S4AR36	"phenylalanine--tRNA ligase beta subunit, cytoplasmic-like isoform X1;phenylalanine--tRNA ligase beta subunit, cytoplasmic-like isoform X3;phenylalanine--tRNA ligase beta subunit, cytoplasmic-like isoform X2;phenylalanine--tRNA ligase beta subunit, cytoplasmic-like isoform X4;phenylalanine--tRNA ligase beta subunit, cytoplasmic-like;phenylalanine--tRNA ligase beta subunit, cytoplasmic-like"	9	257881	293346	241127	261280	198985	379383	248964	298691	281291
A0A1S3Y756	A0A1S3Y756	shikimate O-hydroxycinnamoyltransferase-like	9	283516	257221	201645	275844	176697	407459	186501	356462	359260
A0A1S3Y759	A0A1S3Y759	cannabidiolic acid synthase-like	14	1.27715e+06	794891	1.72277e+06	824720	3.12663e+06	1.86822e+06	1.66998e+06	1.62096e+06	1.55797e+06
A0A1S3Y7A1	A0A1S3Y7A1;A0A1S3Y800;A0A1S4AGF4;A0A1S4AGL0	Delta-1-pyrroline-5-carboxylate synthase	7	25393	43205.3	72232.8	59536	44499.3	63488.2	34118.3	32992.9	67846.8
A0A1S3Y7B8	A0A1S3Y7B8;A0A1S4AF29;A0A1S4BAT4	mannose-1-phosphate guanyltransferase alpha-B-like;mannose-1-phosphate guanyltransferase alpha-like isoform X1;mannose-1-phosphate guanyltransferase alpha-B-like	4	54745.4	115499	97209.3	55550.4	26253	89869.7	52336.8	164021	63700.3
A0A1S3Y7L4	A0A1S3Y7L4	probable mannitol dehydrogenase	10	297123	559247	227304	382024	446024	492835	305796	455159	648966
A0A1S3Y7M0	A0A1S3Y7M0;A0A1S4B5L9	ADP-ribosylation factor-like protein 5	2	36155.5	179304		59358.2	94993	114258		76968.4	66331.7
A0A1S3Y7M2	A0A1S3Y7M2	protein decapping 5-like	4	45854.6	36429.7	77477.9	47057.5	49527.3	20308.4	67945.2	58366.9	27864.5
A0A1S3Y7P1	A0A1S3Y7P1;A0A1S4A018;A0A1S4CU43	ABC transporter F family member 4-like	5	34952.9	47818.4	36852.1	28356.9	65320.7	102652	40937.1	27730.5	27434.1
A0A1S3Y7P5	A0A1S3Y7P5;A0A1S4CPS7	signal recognition particle receptor subunit beta-like	1	103012	118100	77050.9	292553	250552	219537	108489	100401	172055
A0A1S3Y7S4	A0A1S3Y7S4	heterogeneous nuclear ribonucleoprotein R	4		142819	193640	213969	238599	92703.4	245629	132561	47668.1
A0A1S3Y7W8	A0A1S3Y7W8;A0A1S4DQU7	uncharacterized protein LOC107773160;uncharacterized protein LOC107832202	1	100944	113794	227119	127795	47225.4		119214		57072.2
A0A1S3Y7X2	A0A1S3Y7X2	"succinate dehydrogenase subunit 5, mitochondrial-like"	19	4915462	610916	3995178	3.52481e+06	3.85273e+06	1.47638e+06	3.92525e+06	2.29169e+06	2.11213e+06
A0A1S3Y844	A0A1S3Y844;A0A1S4DME0;A0A1S4DN52	uncharacterized protein LOC107773275;uncharacterized protein LOC107831337 isoform X2;uncharacterized protein LOC107831337 isoform X1	3	438836	173867	489187	407222	433122	231933	585563	261191	292018
A0A1S3Y890	A0A1S3Y890	homoserine kinase-like	4	163355	91950.7	164295	128492	97348	84678.2	73536.4	69882.6	131682
A0A1S3Y892	A0A1S3Y892;A0A1S4CQA0	Pyruvate kinase	25	865880	2671664	1.99883e+06	1.27434e+06	954135	3.38946e+06	1.42516e+06	3.30431e+06	2.76419e+06
A0A1S3Y8A7	A0A1S3Y8A7	protein disulfide isomerase-like 2-3	7	2.34977e+06	1.00609e+06	3.52463e+06	3.31881e+06	1.71951e+06	897419	1.80156e+06	617039	1385764
A0A1S3Y8E8	A0A1S3Y8E8	putative ripening-related protein 5	3	3.04217e+06	803180	2.35035e+06	1.58382e+06	63417.4	171155	2276847	599057	703893
A0A1S3Y8G8	A0A1S3Y8G8	annexin D4-like	10	294717	796866	314848	357849	575506	1.35623e+06	362698	876374	946729
A0A1S3Y8H3	A0A1S3Y8H3	methionine S-methyltransferase-like	5	91576.1	119424	92636.8	128153		207764		348197	161310
A0A1S3Y916	A0A1S3Y916	receptor-like protein 51	2		83086.5	979669	60799.7	455036	325272	15166688	177026	97593.7
A0A1S3Y966	A0A1S3Y966	uncharacterized protein LOC107773794	13	362643	284078	286859	320181	358594	435427	256508	291744	262500
A0A1S3Y976	A0A1S3Y976	lysosomal Pro-X carboxypeptidase-like	5	318637	262277	362917	220316	212467	513500	226732	380089	293851
A0A1S3Y984	A0A1S3Y984	Peptidyl-prolyl cis-trans isomerase	6	193975	81679	69001.1	250057	140807	134211	204143	157684	190110
A0A1S3Y995	A0A1S3Y995	"endo-1,31,4-beta-D-glucanase-like"	1	5778966	410327	3.2085e+06	1.74821e+06	7776005	181702		27756660	13157138
A0A1S3Y998	A0A1S3Y998	mitochondrial import receptor subunit TOM9-2-like	1	29026.8	107192		30650.9		60265.9	54219.7	114429	94580.9
A0A1S3Y9A5	A0A1S3Y9A5;A0A1S3ZI18	uncharacterized protein LOC107773755;uncharacterized protein LOC107786901	1	44362.4	176726		35948.8	37448.7	175285	35415.4	113884	69074.5
A0A1S3Y9C0	A0A1S3Y9C0	la protein 1-like	10	232805	210832	649013	233396	142529	151206	734149	319032	271812
A0A1S3Y9F0	A0A1S3Y9F0	importin-5-like	22	527143	383075	655773	601110	410141	508645	501912	409539	467507
A0A1S3Y9H8	A0A1S3Y9H8;A0A1S4AQA0	116 kDa U5 small nuclear ribonucleoprotein component-like	8		96891.7	30286.5	62204.1	144175	131899	56411.5	75252.6	77634.1
A0A1S3Y9J1	A0A1S3Y9J1	nitrogen regulatory protein P-II homolog	12	2.28639e+06	705723	3658931	1.08044e+06	2494940	467259	2.05058e+06	587716	779241
A0A1S3Y9P0	A0A1S3Y9P0	14 kDa zinc-binding protein-like	9	2468111	564451	2726444	1.21147e+06	845775	643619	1.82359e+06	858275	933696
A0A1S3Y9T1	A0A1S3Y9T1	uncharacterized protein At5g39570-like	9	32331	67143.7		61195.8	47144.7	29477.9	149608	82687.2	54230.2
A0A1S3Y9V6	A0A1S3Y9V6	TGACG-sequence-specific DNA-binding protein TGA-2.1-like	3	116599	10907.2		70444.2	108626	63078.8	60632.9	11390.2	47220.4
A0A1S3YA15	A0A1S3YA15	probable inactive receptor kinase At2g26730	5	290777	135991	719299	443060	305721	222004	351540	272631	451653
A0A1S3YA34	A0A1S3YA34	importin-5-like	2	466991	262687	583897	446813	233969	209258	379224	178390	117835
A0A1S3YA39	A0A1S3YA39;A0A1S3ZSH0	uncharacterized protein LOC107774124;uncharacterized protein LOC107789946	2	126729	57123.4	122162	59830.7	60867.4	14241.3	93302.7	43683.4	46299
A0A1S3YAA7	A0A1S3YAA7	NEDD8-conjugating enzyme Ubc12	1	71630.9	35427.7			290486		67554.7	76376.2	65295.2
A0A1S3YAC6	A0A1S3YAC6;A0A1S3Z3K2	AT-hook motif nuclear-localized protein 1-like	5	137305	318046		95968.7	233418	388429		340430	386550
A0A1S3YAI9	A0A1S3YAI9;A0A1S4AL89	Protein-serine/threonine kinase	3	83870.7	81322.6	77895.9	63585	60175.2	59528.5	130269	103325	104197
A0A1S3YAJ9	A0A1S3YAJ9	major allergen Pru ar 1-like	6	61023.4	343759	8907.25	86380.6	70768.8	266983	62058.2	171623	169278
A0A1S3YAN6	A0A1S3YAN6;A0A1S4CZJ7	COBW domain-containing protein 1-like	4		256988	168217	102968	38569.1	86649.9	204180		217032
A0A1S3YAP0	A0A1S3YAP0;A0A1S3ZBX4	"dicarboxylate transporter 1, chloroplastic-like;dicarboxylate transporter 1, chloroplastic-like"	1	38663.1		19657.2	14928.1	15121.3	156611		50443.7	34825.8
A0A1S3YAP1	A0A1S3YAP1	major allergen Pru ar 1-like	7	132567	342898	56503.7	162555	83127.5	381833	150560	197039	180606
A0A1S3YAP4	A0A1S3YAP4;A0A1S3YSE1	callose synthase 2-like isoform X1;callose synthase 2-like	2		61367.6	84340.9			43207.5	70075	27595.8	46893.9
A0A1S3YAR6	A0A1S3YAR6;A0A1S3ZAT9	AP-4 complex subunit mu;AP-4 complex subunit mu-like	6		179138	39775.8	68876.2	149847	213015	38802.4	128485	106564
A0A1S3YAR9	A0A1S3YAR9;A0A1S4CK57	IAA-amino acid hydrolase ILR1-like 4	3	247248	171166	297610	446130	254104	260480	194678	115119	137103
A0A1S3YAS3	A0A1S3YAS3;A0A1S4BBV4;O04692	HMG1/2-like protein;HMG1/2-like protein;DNA-binding protein	3		881037	877756	1.10794e+06	904637	577655	596091	1.48471e+06	1.23787e+06
A0A1S3YAT1	A0A1S3YAT1;A0A1S4DG73	quinone oxidoreductase-like protein 2 homolog	4	18249.9	137735	17226.1	127933	75436	139084	13000.7	59042.1	58339.3
A0A1S3YAU3	A0A1S3YAU3;A0A1S3ZUI2	Acyl-[acyl-carrier-protein] desaturase	12	722708	582142	796592	457183	316906	287261	744993	627362	562153
A0A1S3YAW6	A0A1S3YAW6	Peroxidase	11	867240	560411	636322	659292	350109	556324	700524	669752	541541
A0A1S3YAW9	A0A1S3YAW9	Tubulin-specific chaperone A	6	632167	128008	783068	339457	214801	219741	566004	247654	241591
A0A1S3YAX1	A0A1S3YAX1	COP9 signalosome complex subunit 1-like	5	341895	62053.6	460301	311929	237559	168082	240114	118545	165239
A0A1S3YAY2	A0A1S3YAY2;A0A1S3ZD07;E5LCN0;E5LCN1;Q43590	1-aminocyclopropane-1-carboxylate oxidase-like;1-aminocyclopropane-1-carboxylate oxidase;ACC oxidase 2 isoform A;ACC oxidase 2 isoform B;1-amniocyclopropane-1-carboxylate oxidase	4	193741	83705.5	167428	78606.5	144827	40583.6	80505	54506	69468.3
A0A1S3YB08	A0A1S3YB08	early nodulin-like protein 2	5	1.06239e+06	327359	1.66593e+06	463508	2572909	189290	772912	199516	237826
A0A1S3YB26	A0A1S3YB26	protein SIEVE ELEMENT OCCLUSION B-like	8	459597	123859	241863	62879.3	140572	43746.7	371753	150113	177534
A0A1S3YB35	A0A1S3YB35	U2 snRNP auxiliary factor large subunit	1	61256.7	22290.7	110427	58699.9	38811.8		65343.3	31304.3	22512.3
A0A1S3YB37	A0A1S3YB37;A0A1S3Z3S1	ATP-dependent Clp protease proteolytic subunit	2	469812	225319	504453	362945	260256	122031	511745	204698	353619
A0A1S3YB42	A0A1S3YB42	Glutathione peroxidase	9	7229497	1.77759e+06	7846827	5143340	3.42146e+06	2.62109e+06	7.12019e+06	2894641	3.13535e+06
A0A1S3YB45	A0A1S3YB45;A0A1S4C3X3	1-aminocyclopropane-1-carboxylate oxidase homolog 11-like isoform X1;1-aminocyclopropane-1-carboxylate oxidase homolog 11-like	1	182597	194616	179198	313542	169961	262682	153260	213328	180124
A0A1S3YB46	A0A1S3YB46	KH domain-containing protein At4g18375-like	3	158648	147960	231726	149112	121615	154688	260088	160165	134155
A0A1S3YB66	A0A1S3YB66;A0A1S3ZU32	"28 kDa ribonucleoprotein, chloroplastic-like;28 kDa ribonucleoprotein, chloroplastic"	5	104558	52734.9		49911.2	234370	177278	126061	59846.2	66179.8
A0A1S3YB98	A0A1S3YB98	probable LRR receptor-like serine/threonine-protein kinase At1g56140	5	124757	235868	79266.3	196971	324661	224125	83095.1	203320	213853
A0A1S3YBD8	A0A1S3YBD8	U2 small nuclear ribonucleoprotein A'-like	11	681254	357543	723301	616318	406314	260709	495923	231581	267299
A0A1S3YBG7	A0A1S3YBG7;A0A1S3ZU02	Protein-L-isoaspartate O-methyltransferase	4	457966	127605	381983	272842	232655	121986	376792	151139	187881
A0A1S3YBI6	A0A1S3YBI6;A0A1S4ATZ6	far upstream element-binding protein 2-like;far upstream element-binding protein 1-like	4	316474	128965	363176	283712	217627	143789	294924	103658	192946
A0A1S3YBI7	A0A1S3YBI7	"soluble inorganic pyrophosphatase 6, chloroplastic-like"	1	193821	82235.1	212882	180272			234910	106604	110228
A0A1S3YBJ8	A0A1S3YBJ8;A0A1S3YUQ7	uncharacterized protein LOC107774545;uncharacterized protein LOC107780023	1	156861	58677.9	168972	114723	77119.5	40349.2	237452	54375.2	61557.5
A0A1S3YBM6	A0A1S3YBM6;A0A1S4BI32	"ACT domain-containing protein DS12, chloroplastic-like;ACT domain-containing protein DS12, chloroplastic-like"	3	101336	69221.4	117901	87895.1	86130.7	59076.1	67581.1	29977.3	42014.1
A0A1S3YBP9	A0A1S3YBP9	factor of DNA methylation 1-like	3	75323.7	33165.6	82901.9	59594.2	33821.6	71987	143779	85025.5	47143.3
A0A1S3YBQ3	A0A1S3YBQ3	la-related protein 6A-like	4	35503.8	194661	60933.3	58644.5	59995.9	63015.3	171271	66816.5	50791.1
A0A1S3YBT7	A0A1S3YBT7;A0A1S3YBU7;A0A1S4CDJ6;F5BZ35	Ferrochelatase	3	111451	92135.1	151501	94744.8	56456.8		277175	173553	10018.3
A0A1S3YBU2	A0A1S3YBU2;A0A1S4AUN8	"NADH dehydrogenase [ubiquinone] iron-sulfur protein 7, mitochondrial-like;NADH dehydrogenase [ubiquinone] iron-sulfur protein 7, mitochondrial-like"	9	253864	497840	197911	201727	145584	365908	287939	337601	317308
A0A1S3YBU5	A0A1S3YBU5;A0A1S4ALJ9;A7XAQ5	Glucose-1-phosphate adenylyltransferase	14	224214	249063	292979	349455	521542	311395	279134	252763	360513
A0A1S3YBV7	A0A1S3YBV7;A0A1S4B410	T-complex protein 1 subunit gamma	19	598456	383601	743276	886441	424087	690109	555680	483564	500258
A0A1S3YBX4	A0A1S3YBX4	protein FAM136A-like	5	1.12615e+06	241297	827111	395592	88825.8	72734.9	692876	477190	187555
A0A1S3YC03	A0A1S3YC03;A0A1S3YCA1;A0A1S3ZUE2;A0A1S3ZUG0	serrate RNA effector molecule-like isoform X2;serrate RNA effector molecule-like isoform X1;serrate RNA effector molecule-like isoform X2;serrate RNA effector molecule-like isoform X1	7	110677	73341.5	103265	114913	651474	81340.5	130710	112217	58631.6
A0A1S3YC23	A0A1S3YC23	Proteasome subunit beta	9	510203	601502	287905	484911	766706	1109018	200611	757031	858148
A0A1S3YC29	A0A1S3YC29	LOW QUALITY PROTEIN: protein transport protein SEC31 homolog B-like	5	352381	143727	359990	139537	196836	375314	324923	171670	172389
A0A1S3YC63	A0A1S3YC63	aminoacylase-1-like	20	276147	212806	255563	520688	499262	260017	265919	199080	233300
A0A1S3YCA3	A0A1S3YCA3;A0A1S4DFD6;W8SGD9	"2-C-methyl-D-erythritol 2,4-cyclodiphosphate synthase;2-C-methyl-D-erythritol 2,4-cyclodiphosphate synthase;2-C-methyl-D-erythritol 2,4-cyclodiphosphate synthase"	2	250593	118769	224035	199752	34228.4	108364	174873	140962	112972
A0A1S3YCB6	A0A1S3YCB6	uncharacterized protein LOC107774581	4	2.83558e+06	1.23575e+06	1.9861e+06	1.83014e+06	1221351	850745	3132947	1.44245e+06	1.437e+06
A0A1S3YCE5	A0A1S3YCE5	protein CYPRO4-like	5	85501.2	91431.3	68430.8	52819.2	141194	79659.6	85810.4	85745	86617.9
A0A1S3YCE9	A0A1S3YCE9	UPF0160 protein-like	12	157072	289520	149081	188798	229908	194712	175320	323113	238992
A0A1S3YCH0	A0A1S3YCH0	peptide-N4-(N-acetyl-beta- glucosaminyl)asparagine amidase A-like	3	5729.34	29781.1	30626.4	18910.5	20169	52983.4	5128.98	19796.4	48681.5
A0A1S3YCI5	A0A1S3YCI5	"heat shock 70 kDa protein, mitochondrial"	36	1.50728e+06	904854	1.35914e+06	2576320	943672	775587	2.18566e+06	1.29308e+06	1.33316e+06
A0A1S3YCI6	A0A1S3YCI6	probable prefoldin subunit 2	2	318375	311035	193768	297982	532256	316589	255894	153819	185751
A0A1S3YCK4	A0A1S3YCK4	thaumatin-like protein	3	918823	611274	1.19662e+06	916552	1.27791e+06	969099	1.15138e+06	739154	1.49922e+06
A0A1S3YCL9	A0A1S3YCL9	phospholipase A1-IIgamma-like	2	12674.9	66433.8		41877.9	53181.8	59272.8		84801.8	49113.4
A0A1S3YCN3	A0A1S3YCN3;A0A1S3YTI5	mitochondrial import inner membrane translocase subunit Tim16-like	2	326792		426663	135477	72795.7	65716.8	381305	94404.3
A0A1S3YCS0	A0A1S3YCS0	cytochrome b5-like	6	371468	66633.9	78459.6	81158.9	30205.3	21076.9	166971	36441.8	45432.5
A0A1S3YCU5	A0A1S3YCU5;A0A1S4AQN0	transmembrane emp24 domain-containing protein p24beta3-like	4	96264.1	73363.3	40424.4	90761.3	56445.5	141541	141421	126228	84791
A0A1S3YCX5	A0A1S3YCX5;A0A1S4A938	probable LRR receptor-like serine/threonine-protein kinase At1g67720	6	19935.8	122760		75669.1	149438	176173		109850	102262
A0A1S3YD06	A0A1S3YD06;A0A1S3ZX75;Q948X8	Methylthioribose-1-phosphate isomerase	7	881329	304213	1.02734e+06	795817	530297	467506	621462	561448	496807
A0A1S3YD19	A0A1S3YD19	CASP-like protein	1	687353	1.8183e+06	422315	577314	361029	3733372	604363	1.7333e+06	2.09858e+06
A0A1S3YD27	A0A1S3YD27	U2 small nuclear ribonucleoprotein B''-like	3	168727	112995	272630	226925	158213	110784	141412	80116.5	140030
A0A1S3YD39	A0A1S3YD39	NADH dehydrogenase [ubiquinone] 1 beta subcomplex subunit 9-like	8	1.28875e+06	522511	1.16117e+06	581703	314446	253741	1158154	539618	510043
A0A1S3YD61	A0A1S3YD61	RNA-binding KH domain-containing protein PEPPER-like	13	336436	363039	404968	411895	424269	275003	428798	332922	384988
A0A1S3YD65	A0A1S3YD65;A0A1S3YD69	Branched-chain-amino-acid aminotransferase	7	5.97929e+06	218938	2.81084e+06	5.49754e+06	5704756	1.35262e+06	620169	947731	41328.5
A0A1S3YD67	A0A1S3YD67;A0A1S3YDK1;A0A1S3ZA01;Q43794	"glutamate--tRNA ligase, chloroplastic/mitochondrial-like isoform X2;glutamate--tRNA ligase, chloroplastic/mitochondrial-like isoform X1;glutamate--tRNA ligase, chloroplastic/mitochondrial;Glutamate--tRNA ligase, chloroplastic/mitochondrial"	5	63043.1	50328.2	61464.8	43337.3	113015	70400.5	27624.2	45880.1	37708.2
A0A1S3YD74	A0A1S3YD74;A7U629	Peptide-methionine (R)-S-oxide reductase	3	966371	277472	1.31784e+06	601453	402717	304971	1.0769e+06	465206	485853
A0A1S3YD84	A0A1S3YD84	Calcium-transporting ATPase	1	143317	177049		245242	186749	158242	225557		162164
A0A1S3YD88	A0A1S3YD88;A0A1S4A7G1;A0A1S4BJR2;Q43798;Q43801	pyrophosphate-energized vacuolar membrane proton pump-like;pyrophosphate-energized vacuolar membrane proton pump-like;pyrophosphate-energized vacuolar membrane proton pump-like;Inorganic pyrophosphatase;Inorganic pyrophosphatase	6	538342	233606	476915	182111	140932	423810	345712	243097	220947
A0A1S3YD94	A0A1S3YD94	mitochondrial import inner membrane translocase subunit TIM10-like	6	413295	76521.9	390714	254683	215408	95171.5	374207	130927	123252
A0A1S3YDB6	A0A1S3YDB6;A0A1S3YW54	transcription initiation factor TFIID subunit 15b-like	2	168852	61636.9	325479	231002	288623	211062	193083	207087	239922
A0A1S3YDC8	A0A1S3YDC8	Plasma membrane ATPase	3	367788	186938	981822	273292	285428	303750	705679	209371	241882
A0A1S3YDH4	A0A1S3YDH4;A0A1S4CF81	cell division control protein 2 homolog A-like	1	147453	93493.5	155862	113390	80177.5	116803	93315.2	87109.8	84694.5
A0A1S3YDH7	A0A1S3YDH7;A0A1S3YKV5	prefoldin subunit 6-like	7	1.27094e+06	397559	1.08793e+06	1.31543e+06	595870	304204	1.92894e+06	724107	656393
A0A1S3YDI8	A0A1S3YDI8;A0A1S4ALT8	40S ribosomal protein S26	4	1.08616e+06	2040539	1.14597e+06	1.60011e+06	1.82512e+06	1.83001e+06	1754602	2.43968e+06	2.36724e+06
A0A1S3YDJ6	A0A1S3YDJ6	2-alkenal reductase (NADP(+)-dependent)-like	11	73511.3	145058	132519	66684.4	83715.2	180489	91022	275456	147148
A0A1S3YDK8	A0A1S3YDK8;A0A1S4C2S7	U4/U6.U5 tri-snRNP-associated protein 2-like	2	56185	72143.2	39395.5	111841	99609.2	125814		115427	274441
A0A1S3YDM3	A0A1S3YDM3;A0A1S4D9R5	uncharacterized protein LOC107775045;uncharacterized protein LOC107827353	3	156685	91824	115584	195717	223426	152270	144430	79157.6	71737.2
A0A1S3YDN9	A0A1S3YDN9;A0A1S3YDP1;A0A1S3ZP73;A0A1S3ZPM4;A0A1S3ZPV0;A0A1S4CP64	Protein phosphatase methylesterase 1;Protein phosphatase methylesterase 1;Protein phosphatase methylesterase 1;protein phosphatase methylesterase 1-like isoform X3;Protein phosphatase methylesterase 1;protein phosphatase methylesterase 1-like	3	145610	154261	137140	73318.8	128522	70219.8	115616	131995	118657
A0A1S3YDP9	A0A1S3YDP9;A0A1S4B8W8;A0A1S4CNS7;A0A1S4CTJ2	peroxisome biogenesis protein 19-1-like;peroxisome biogenesis protein 19-2-like;peroxisome biogenesis protein 19-2-like;peroxisome biogenesis protein 19-1-like	2	525148	179836	563384	350610	183245	122566	650990	225477	235555
A0A1S3YDQ0	A0A1S3YDQ0	girdin-like	5	86871.4	16191.9		38615.3	75238.4	5633	30256.8	23656.3	45344.7
A0A1S3YDQ2	A0A1S3YDQ2;A0A1S3Z1M5	ATP-dependent 6-phosphofructokinase	10	227050	306296	213229	216609	364327	627687	144180	293408	301926
A0A1S3YDQ5	A0A1S3YDQ5;A0A1S4APR5;A0A1S4C2N9	mitochondrial intermembrane space import and assembly protein 40-like;mitochondrial intermembrane space import and assembly protein 40-like;mitochondrial intermembrane space import and assembly protein 40-like isoform X1	2	132425	132575	114787	111622		39314.1	272996	116574	105072
A0A1S3YDQ9	A0A1S3YDQ9	uncharacterized protein LOC107775190	2	215249	69964.8	757937	152972	21270.4	24920.6	391656	140860	54272.9
A0A1S3YDS3	A0A1S3YDS3;A0A1S3ZMP9	macrophage migration inhibitory factor homolog	1	211612	85257.6	357284	299771	410116	133957	132262	35840.7	66490.6
A0A1S3YDT2	A0A1S3YDT2;A0A1S3YE04;A0A1S3YED5	probable ADP-ribosylation factor GTPase-activating protein AGD5 isoform X3;probable ADP-ribosylation factor GTPase-activating protein AGD5 isoform X2;probable ADP-ribosylation factor GTPase-activating protein AGD5 isoform X1	2	188778	91524.9	201709	135467	112512	105120	95493.6	67021.1	83350.3
A0A1S3YDT5	A0A1S3YDT5	"uncharacterized protein At2g39795, mitochondrial-like"	7	1455799	1.34713e+06	2392397	2.24498e+06	2013792	1083661	1.83913e+06	2.07231e+06	1.64572e+06
A0A1S3YDU9	A0A1S3YDU9	Peroxidase	2	31865.6		32615.8	43695.8	5791.45		92859	18111.3	15197.3
A0A1S3YDZ8	A0A1S3YDZ8	intracellular ribonuclease LX-like	12	2912940	444476	3.81841e+06	2390584	675252	364440	1.65118e+06	784028	791292
A0A1S3YE52	A0A1S3YE52	deoxyuridine 5'-triphosphate nucleotidohydrolase-like	4	356522	229029	645845	562680	262620	105487	379248	216170	222551
A0A1S3YE60	A0A1S3YE60;A0A1S4CKJ4	"L-ascorbate peroxidase 3, peroxisomal-like;L-ascorbate peroxidase 3, peroxisomal"	11	555486	615911	279003	862793	310541	514797	536668	680075	570618
A0A1S3YE85	A0A1S3YE85	mitochondrial-processing peptidase subunit alpha-like	29	790554	3.33186e+06	523326	991026	989695	3.45793e+06	1.03359e+06	2892582	2.00179e+06
A0A1S3YE92	A0A1S3YE92;A0A1S4A359	glycine-rich RNA-binding protein RZ1A-like	3	200301	207276	200407	130247	186229	93865.4	244213	242035	375412
A0A1S3YEA6	A0A1S3YEA6	glutathione S-transferase U9-like	3	225010	233641	227447	172487	147533	163441	267747	168371	162971
A0A1S3YEB5	A0A1S3YEB5	"heme-binding-like protein At3g10130, chloroplastic"	10	136469	78293.1	156022	74805.6	114422	50848	136575	64382.5	50320.1
A0A1S3YEE6	A0A1S3YEE6	glutathione S-transferase U9-like	1	137766	77145.9	101939	160711	80686	127394	108588	172584	137539
A0A1S3YEF6	A0A1S3YEF6;A0A1S3YEJ3;A0A1S4A6T9	D-amino acid dehydrogenase-like isoform X2;glycine oxidase-like isoform X1;probable D-amino acid oxidase PA4548	4	254891	117066	161296	130939	157035	133024	168211	101646	101245
A0A1S3YEH2	A0A1S3YEH2	uncharacterized protein LOC107775384	3	100482	189767		98613.7	137487	163835	190906	253746	158662
A0A1S3YER0	A0A1S3YER0;A0A1S4C4J6	aquaporin TIP1-1-like;aquaporin TIP1-1	3	93493.9	253629	128249	92080.3	82827.7	362813		77450.7	76906.8
A0A1S3YES5	A0A1S3YES5	Inosine-5'-monophosphate dehydrogenase	6		94107.6	257610	153366	208368	319658	216088	150220	234127
A0A1S3YET7	A0A1S3YET7	Peroxidase	2	156241	87064.4	122891			122459	237617	198654	213851
A0A1S3YEX4	A0A1S3YEX4;A0A1S4DBS7	probably inactive leucine-rich repeat receptor-like protein kinase IMK2	6	131664	129454	174168	198446	145183	101966	192187	130079	171756
A0A1S3YF27	A0A1S3YF27;A0A1S4D6J2;A0A1S4D6P0	Pectin acetylesterase	2	86530.1	70846	196390	55674.7	94420.1	65932.8	87951.9	73872.5	43453.2
A0A1S3YF36	A0A1S3YF36;O49908	cell wall / vacuolar inhibitor of fructosidase 1-like;Invertase inhibitor	3	201484	160338	324511	119445	67853.5		283553	69618.8	142714
A0A1S3YF61	A0A1S3YF61;A0A1S4CTH1	uncharacterized protein LOC107775567;uncharacterized protein LOC107822389	2	80136.1	83769.3	103286	60429.2	102383	32508.1	113727	97593.1	74744.8
A0A1S3YF68	A0A1S3YF68	glutamine--tRNA ligase	13	186906	67939.4	329938	127562	75386.7	111045	176551	69777.7	123822
A0A1S3YF85	A0A1S3YF85;A0A1S3ZPV6	"39S ribosomal protein L46, mitochondrial-like;39S ribosomal protein L46, mitochondrial-like"	2	345543	131312	317114	234651	168880	160378	160683	232857	179253
A0A1S3YFB7	A0A1S3YFB7	Acyl carrier protein	4	155100	111401	223194	352089	237714	172901	195009	218050	229123
A0A1S3YFE4	A0A1S3YFE4	uncharacterized protein LOC107775729	1	1.91623e+06	920907	1.68603e+06	1.47229e+06	721999	381522	2.85797e+06	967012	1.35024e+06
A0A1S3YFI0	A0A1S3YFI0;A0A1S4CI53	uncharacterized protein LOC107775616;uncharacterized protein LOC107819301	4	96735.3	78925.1	168126	168485	71113.9	135541	183560	333256	99059.8
A0A1S3YFI2	A0A1S3YFI2	importin-5-like	4	175405	167714	240599	159604	81644.4	112707	232319	202255	147686
A0A1S3YFI9	A0A1S3YFI9	tropinone reductase homolog At5g06060-like	4	59185.1	95270.4	45056.8	29591.6	35319.3	114794	49863	85054.9	92414.7
A0A1S3YFJ5	A0A1S3YFJ5	uncharacterized GPI-anchored protein At1g61900-like isoform X1	1	41944.3	88953	31199.8	207414	53320.4		369790	40114	33516.7
A0A1S3YFK5	A0A1S3YFK5	Histone H3	3	862160	814970	1.04766e+06	750425	615144	1372730	1.3737e+06	1.43718e+06	3.74019e+06
A0A1S3YFP1	A0A1S3YFP1;A0A1S4B047;A0A3G1E3S8	3-oxoacyl-[acyl-carrier-protein] synthase	1	187636	389135	179517	150889	77615.5	210486	142187	200993	151711
A0A1S3YFP6	A0A1S3YFP6;A0A1S4D4Q1	Histone H2B	3		5581348	259342	10962225	146656	5.85414e+06	4488606	1.8947e+06	2484464
A0A1S3YFR1	A0A1S3YFR1	phospholipase A1-IIgamma-like	12	442075	321612	437284	304084	409966	588876	247003	451130	518667
A0A1S3YFR7	A0A1S3YFR7	Sucrose synthase	37	812968	1.41046e+06	659802	705641	676207	1.59852e+06	479397	1.78227e+06	1.55322e+06
A0A1S3YFS8	A0A1S3YFS8	subtilisin-like protease SBT1.9	11	145843	149348	162979	47740.4	144405	167719	108303	145453	167644
A0A1S3YFU4	A0A1S3YFU4	"LETM1 and EF-hand domain-containing protein 1, mitochondrial-like"	3	206237	148669	310665	113295	55393.4	159626	338679	234194	178960
A0A1S3YFW3	A0A1S3YFW3	Sucrose synthase	14	223113	195915	362378	187529	582760	114325	852026	599650	155886
A0A1S3YFY7	A0A1S3YFY7	"alpha-glucan water dikinase, chloroplastic isoform X1"	19	68512.8	137157	79270.4	125628	178203	370275	56224.7	142615	211632
A0A1S3YG63	A0A1S3YG63	monodehydroascorbate reductase-like	5	1.22243e+06	1.97217e+06	1.05465e+06	554317	768189	1939150	1.23584e+06	1732303	1.58862e+06
A0A1S3YG65	A0A1S3YG65;A0A1S3Z1X1	"probable ribose-5-phosphate isomerase 3, chloroplastic;probable ribose-5-phosphate isomerase 3, chloroplastic"	3	305379	258327	293216	350542	437749	125252	341229	90524.3	390608
A0A1S3YG70	A0A1S3YG70;A0A1S3YH56	Annexin	8	156180	201196	230486	245908	175409	442289	178767	215822	208426
A0A1S3YG82	A0A1S3YG82	subtilisin-like protease SBT1.9	8	144823	186981	133622		61208.6	111188		231433	113630
A0A1S3YG99	A0A1S3YG99;P93378	miraculin-like;Tumor-related protein	3	315716	942927	293894	392506	454238	222132	326601	490153	313355
A0A1S3YGA0	A0A1S3YGA0;A0A1S4BW44	non-specific phospholipase C2;non-specific phospholipase C2-like	2	113134	48572.8	134332	76140.5	99498.4	66412.8			74407.8
A0A1S3YGD4	A0A1S3YGD4	Malic enzyme	15	255655	229994	266293	171304	249336	323085	104554	287460	285332
A0A1S3YGK4	A0A1S3YGK4;A0A1S3YH80	PI-PLC X domain-containing protein At5g67130-like isoform X1;PI-PLC X domain-containing protein At5g67130-like isoform X2	2	71085.9	40258.8	69264.3	189157	135556	73425.2	54790.3	50488.9	102329
A0A1S3YGL0	A0A1S3YGL0;A0A1S3Z2Y0	"thioredoxin M3, chloroplastic-like;thioredoxin M3, chloroplastic-like"	3	246955	214071	288179	258795	150476	155484	205113	135045	138545
A0A1S3YGL2	A0A1S3YGL2;A0A1S4CCZ4	probable mitochondrial import inner membrane translocase subunit TIM21	4	61469.4	327363			167434	273902	98862.9	171061	218821
A0A1S3YGL3	A0A1S3YGL3	Ribokinase	3		139163	96357.5	122089	238192	194448	105036	91901.4	102852
A0A1S3YGN1	A0A1S3YGN1	protein BOBBER 1-like	10	2337379	604182	1.72187e+06	1.33948e+06	607815	536713	2.28405e+06	1.02676e+06	892542
A0A1S3YGN2	A0A1S3YGN2;A0A1S3ZJY6	RPM1-interacting protein 4-like isoform X2;RPM1-interacting protein 4-like isoform X1	2	421690	172690	319398	214480	168676	82932.6	475977	201610	236054
A0A1S3YGP6	A0A1S3YGP6;A0A1S4BLE7	"asparagine--tRNA ligase, chloroplastic/mitochondrial-like;asparagine--tRNA ligase, chloroplastic/mitochondrial-like"	2	229025		86538.5	85898.8		208664		58863	61575.3
A0A1S3YGU3	A0A1S3YGU3	Glycine cleavage system H protein	6	615979	65925.7	206640	52048.5	203442	79534.5	229548	66084.8	100950
A0A1S3YGW3	A0A1S3YGW3	annexin D4-like	1	147763	885740	121998	254636	196865	1.12815e+06		746520	565588
A0A1S3YGZ0	A0A1S3YGZ0	"heat shock 70 kDa protein, mitochondrial"	6	201160	310498	247249	174815	157814	85639.5	368086	216002	241292
A0A1S3YGZ3	A0A1S3YGZ3;A0A1S4C090	apoptosis-inducing factor homolog B-like;apoptosis-inducing factor homolog A-like	3		75552.2	87993.5	51741.6	49410.5	108706	145056	64756.8
A0A1S3YH38	A0A1S3YH38	serine-threonine kinase receptor-associated protein-like	8	101366	135462	140916	106066	55439.9	70986.4	153619	138602	92235.3
A0A1S3YH50	A0A1S3YH50	uncharacterized protein LOC107775979	5	588323	106367	511421	438039	201794	15106.7	532070	345861	193482
A0A1S3YH55	A0A1S3YH55;A0A1S3YHL0;A0A1S3YHT7;A0A1S3YXA5;A0A1S3YY55	"Pyruvate, phosphate dikinase;pyruvate, phosphate dikinase, chloroplastic isoform X3;pyruvate, phosphate dikinase, chloroplastic isoform X2;pyruvate, phosphate dikinase, chloroplastic-like isoform X2;pyruvate, phosphate dikinase 2-like isoform X1"	6	434749	108367	486628	269423	305918	89384.2	173485	104812	110892
A0A1S3YH65	A0A1S3YH65;A0A1S3YRU3;A0A1S4ASQ4;A0A1S4AZI1;A0A1S4C294;A0A1S4C4M7;A0A1S4CW84	GTP-binding protein YPTM2-like;ras-related protein RABD2a-like;GTP-binding protein YPTM2-like;ras-related protein RABD2a-like;ras-related protein RABD2a-like;GTP-binding protein YPTM2-like;GTP-binding protein YPTM2	3	693195	423966	503297	322971	387832	581225	415125	559113	452896
A0A1S3YH99	A0A1S3YH99	"monothiol glutaredoxin-S15, mitochondrial-like"	4	3.39662e+06	970926	4567027	2680745	1.76437e+06	1.82409e+06	3.64559e+06	1.53665e+06	1.73091e+06
A0A1S3YHB5	A0A1S3YHB5;A0A1S4BRR2	Glyceraldehyde-3-phosphate dehydrogenase	6	349438	163040	182460	111002	47509	174036	209865	129342	108742
A0A1S3YHE1	A0A1S3YHE1;A0A1S3YHN3	alpha-taxilin-like isoform X2;beta-taxilin-like isoform X1	6	200765	21140.6		57342.2	53261.9	45479.2	119210	53627.5	40595.6
A0A1S3YHI6	A0A1S3YHI6	GATA type zinc finger protein asd-4-like	9	549267	185586	505270	226572	228497	90755.1	710590	293111	261761
A0A1S3YHK3	A0A1S3YHK3	ATP-citrate synthase alpha chain protein 2-like	9	568145	689446	516079	502937	220597	572267	380070	895842	677787
A0A1S3YHL2	A0A1S3YHL2	GDSL esterase/lipase At1g29670-like	5	253827	575261	201040	193572	154392	63353.7	1792892	55885.9	208679
A0A1S3YHN6	A0A1S3YHN6;A0A1S3YHP1;A0A1S3YHR8;A0A1S3YI31;A0A1S3YI36;A0A1S3YIB2;A0A1S3YIJ7;A0A1S3YIK3;A0A1S4BEE2;A0A1S4BEH7;A0A1S4BEL5;A0A1S4BEN5;A0A1S4BEQ1	uncharacterized protein LOC107776397 isoform X1;uncharacterized protein LOC107776397 isoform X4;uncharacterized protein LOC107776397 isoform X7;uncharacterized protein LOC107776397 isoform X3;uncharacterized protein LOC107776397 isoform X8;uncharacterized protein LOC107776397 isoform X6;uncharacterized protein LOC107776397 isoform X2;uncharacterized protein LOC107776397 isoform X5;uncharacterized…	2	128708	91301.6	217264	223003	73056.9	85146.6	143353	70916.9	163349
A0A1S3YHP3	A0A1S3YHP3	RAN GTPase-activating protein 2-like	8	655804	228865	703076	398384	321049	261822	694071	131567	118614
A0A1S3YHQ6	A0A1S3YHQ6;A0A1S4BU36	probable polygalacturonase	8	109435	3.09902e+06		502995	3.28859e+06	2.1978e+06	2.70505e+06	2.81298e+06	2.35465e+06
A0A1S3YHS4	A0A1S3YHS4;A0A1S3YIN0	probable serine protease EDA2 isoform X1;probable serine protease EDA2 isoform X2	20	404670	1.37566e+06	370454	401173	2.13451e+06	2.74519e+06	297471	1.25274e+06	1.20066e+06
A0A1S3YHU6	A0A1S3YHU6	uncharacterized protein LOC107776177	6	767557	991547	873904	383056	36749.5	370407	2.59235e+06	525332	829880
A0A1S3YHX9	A0A1S3YHX9	subtilisin-like protease SBT1.4	10	109121	280155	248545	73772.6	683036	355204	50019.5	246121	314282
A0A1S3YHZ1	A0A1S3YHZ1;A0A1S4BIB9	"protein THYLAKOID FORMATION1, chloroplastic;protein THYLAKOID FORMATION1, chloroplastic-like"	3	191163	48035.8	70720.4	83884	67327.1	90647.5	92058.4	68273.3	58101.7
A0A1S3YI10	A0A1S3YI10	probable beta-D-xylosidase 7	1	36758.7	13863.2	75564.2		39704.2	30831.7	25896.1	21308.2	11595.1
A0A1S3YI48	A0A1S3YI48	leukotriene A-4 hydrolase homolog isoform X1	17	954467	506312	1.04394e+06	770313	725421	616012	554062	589816	638133
A0A1S3YI66	A0A1S3YI66	polyadenylate-binding protein RBP45-like	2	224818	137951	303235	294375	267318	185793	254443	220745	198614
A0A1S3YI67	A0A1S3YI67;A0A1S3YZK4	putative cytochrome c oxidase subunit 5b-like	7	2435394	535781	2.89532e+06	770635	1.07937e+06	493446	2.02347e+06	877819	741322
A0A1S3YIA0	A0A1S3YIA0	"arginine--tRNA ligase, chloroplastic/mitochondrial-like isoform X2"	17	638552	540552	578385	698524	497735	680552	505100	489750	513354
A0A1S3YIB6	A0A1S3YIB6;A0A1S3YIC6	uncharacterized protein LOC107776317 isoform X1;uncharacterized protein LOC107776317 isoform X2	1	140423		123232	91890.8	84092	56839.9	194603	122760	79105.4
A0A1S3YIC9	A0A1S3YIC9;A0A1S3YIS8	NEDD8-activating enzyme E1 regulatory subunit	6	82901.4	149487	162421	58699.2	96140.6	178267	75343.4	158635	116231
A0A1S3YIE0	A0A1S3YIE0	uncharacterized protein LOC107776599	4	181955	63300.6	357980	95854.7	242880	48398.4	135167	26359.4	32884.3
A0A1S3YIG1	A0A1S3YIG1;C5J0G6	enolase-like;Enolase	12	64775.8	385313	78011.7	107454	127301	153594	137553	180192	83158
A0A1S3YIH2	A0A1S3YIH2	"probable ATP synthase 24 kDa subunit, mitochondrial"	21	1.96016e+06	1.00028e+06	1.96318e+06	2.47375e+06	1.3975e+06	1.29928e+06	2.30998e+06	1.61455e+06	1.39128e+06
A0A1S3YII2	A0A1S3YII2;A0A1S3YZU9;A0A1S4A9R3;A0A1S4A9W3;A0A1S4A9X7	"yrdC domain-containing protein, mitochondrial-like;yrdC domain-containing protein, mitochondrial-like;yrdC domain-containing protein, mitochondrial-like;yrdC domain-containing protein, mitochondrial-like isoform X1;yrdC domain-containing protein, mitochondrial-like isoform X2"	1	97684	53457.1		53594			16392.7	66983.7	28618
A0A1S3YII5	A0A1S3YII5	"glucan endo-1,3-beta-glucosidase 13-like"	2	109426	50893.9		50536.8	42720.3	98323.9	93460.9	92558.3	57867
A0A1S3YIP6	A0A1S3YIP6;A0A1S4CVX6	peptidyl-prolyl cis-trans isomerase E-like	4	242384	64236.6	179731	99372.7	97835.9	55243.1	182844	85956.3	79827.9
A0A1S3YIR2	A0A1S3YIR2;A0A1S3YJ41	ribonuclease 2-like isoform X1;ribonuclease 2-like isoform X2	5	2.60171e+06	748630	1.48239e+06	1.62197e+06	2.03839e+06	1.09967e+06	1.68657e+06	1.43858e+06	820849
A0A1S3YIU8	A0A1S3YIU8	Proteasome subunit beta	11	285436	856671	324208	348536	936635	1.17248e+06	189296	753870	692816
A0A1S3YIX6	A0A1S3YIX6;A0A1S4DPQ2	probable glutathione S-transferase	1	210030	299556	61117.3	1.2724e+06	1.02441e+06	537043	292779	252474	696880
A0A1S3YIZ0	A0A1S3YIZ0	Aconitate hydratase	46	19644848	7.54658e+06	24125470	5179532	9881378	8305535	15120204	9575220	10145965
A0A1S3YJ09	A0A1S3YJ09;A0A1S4ASP0;A0A1S4ASR8;A0A1S4BQV0;A0A1S4CBL4;Q93X33	Proteasome subunit beta;Proteasome subunit beta;Proteasome subunit beta;Proteasome subunit beta;Proteasome subunit beta;Putative beta 3 proteasome subunit (Fragment)	2	63192.2	530577	99492.9	83165.7	797212	573417	66210.5	311856	285582
A0A1S3YJ62	A0A1S3YJ62	acetylajmalan esterase-like	23	5.00647e+06	25958472	4.01402e+06	6101314	41390600	52525024	7.19996e+06	37664840	30949912
A0A1S3YJ66	A0A1S3YJ66;A0A1S4CZ34	Dirigent protein	3	847590	2.24265e+06	1.04801e+06	955758	1.71827e+06	1.60914e+06	2.3954e+06	2.09594e+06	1.89063e+06
A0A1S3YJB8	A0A1S3YJB8	Ubiquitin carboxyl-terminal hydrolase	1	82715.4	164949	93968	134825	63304.5	73265.3	102414	92281.5	111234
A0A1S3YJC9	A0A1S3YJC9	Coatomer subunit gamma	2	35532.3	147441	56106	289740	188424	98535.5			38639
A0A1S3YJD3	A0A1S3YJD3	SUMO-activating enzyme subunit 1B-1-like	3	268263	268865	12719.7	165419	161484	189557	70371.3	219099	196450
A0A1S3YJD6	A0A1S3YJD6;A0A1S3YJX2	dihydropyrimidinase isoform X2;dihydropyrimidinase isoform X1	4	142687	120413	161691	188789	157839	194015	108499	157468	193724
A0A1S3YJD9	A0A1S3YJD9	40S ribosomal protein SA	1	187131	827110	226750	240126	512530	369338	325469	1.1357e+06	662116
A0A1S3YJI6	A0A1S3YJI6	trypsin inhibitor 1-like	3	29571800	749436	24316240	10267434	7630496	2.29694e+06	11148434	2609076	4.91199e+06
A0A1S3YJI9	A0A1S3YJI9	uncharacterized protein LOC107776847	4	475303	156900	421816	310814	252344	189156	523919	251795	205100
A0A1S3YJL2	A0A1S3YJL2;A0A1S4CJ18;E1APE9	Delta-1-pyrroline-5-carboxylate synthase	2	57830.1	130153		142744	124863	145513	141518	116633	93697.7
A0A1S3YJN0	A0A1S3YJN0	DNA ligase 1-like	9	721869	406392	898920	527525	551087	332565	595153	365060	502674
A0A1S3YJU7	A0A1S3YJU7	haloacid dehalogenase-like hydrolase domain-containing protein At2g33255	3	48310.2	19916	52631	16470.5	87089.1	23148.4	16724.3		7895.11
A0A1S3YJW0	A0A1S3YJW0;A0A1S3YK89;A0A1S3YKF6	nuclear transport factor 2-like isoform X2;nuclear transport factor 2-like isoform X1;nuclear transport factor 2-like isoform X3	1		46578.3	29884.1	64290.7	100120	75833.5		23381.5
A0A1S3YJW5	A0A1S3YJW5;A0A1S3YKQ0	probable serine protease EDA2 isoform X1;probable serine protease EDA2 isoform X2	6		329847	269108	104034	422780	561097	230227	294687	309608
A0A1S3YJY7	A0A1S3YJY7;A0A1S3YU20;A0A1S3YUR4	Calreticulin	11	161604	185128	121745	132412	148800	201946	202203	204151	159197
A0A1S3YK07	A0A1S3YK07;A0A1S3YKT8;A0A1S3YKW2;A0A1S3YKW7	Glutathione reductase	15	155948	1.08591e+06	106729	160039	675721	1.35443e+06	240216	1.27447e+06	904052
A0A1S3YK19	A0A1S3YK19	"fumarate hydratase 1, mitochondrial"	17	1337256	1.15003e+06	1.19985e+06	785415	708085	1.46164e+06	1.10458e+06	1.27008e+06	1122703
A0A1S3YK26	A0A1S3YK26	uncharacterized protein LOC107776877	1	786664	270517	778129	634449	437238	220543	580593	239462	374949
A0A1S3YK74	A0A1S3YK74;A0A1S3YKE4	uncharacterized protein LOC107777163;uncharacterized protein LOC107777102	3	3.35392e+06	354313	3.70186e+06	1405276	671114	226191	3.69911e+06	925426	1.09368e+06
A0A1S3YKB4	A0A1S3YKB4	protein YLS3-like	4	426293	169905	945497	493222	302128	136674	275989	383240	348263
A0A1S3YKD6	A0A1S3YKD6;A0A1S4DI38;A0A1S4DIE9	Proteasome subunit beta;proteasome subunit beta type-7-B-like isoform X2;Proteasome subunit beta	4	322971	356320	229686	97124.3	168178	221254	146301	330132	331957
A0A1S3YKI1	A0A1S3YKI1;A0A1S3ZQ51	Protein transport protein SEC23	5	215469	85406.8	347054	85484.4		154853	273374	99263.7	195124
A0A1S3YKK2	A0A1S3YKK2;A0A1S4APN0	Peroxidase	13	359885	397473	412695	248213	993808	404107	642992	595755	407456
A0A1S3YKL0	A0A1S3YKL0;A0A1S3YKZ4;A0A1S3YL03;A0A2R3YZM7;A0A344X387	Calmodulin-binding transcription activator 4;calmodulin-binding transcription activator 3-like isoform X1;calmodulin-binding transcription activator 3-like isoform X3;Calmodulin-binding transcription activator 5 (Fragment);Calmodulin-binding transcription activator 2	2	166522	25057.2	116634	74141.9	63005.6	51530.6	76621.5	20813.2
A0A1S3YKL6	A0A1S3YKL6	"6-phosphogluconate dehydrogenase, decarboxylating"	3	293529	476288	268077	430096	556939	443384	322057	376624	195267
A0A1S3YKM2	A0A1S3YKM2	BRASSINOSTEROID INSENSITIVE 1-associated receptor kinase 1-like	4	534055	157306	897973	362043	219304	86741.5	527692	183755	215556
A0A1S3YKN2	A0A1S3YKN2	Beta-galactosidase	2	145443	549020		64494.9		204991	104029	307871	305862
A0A1S3YKP6	A0A1S3YKP6	Phosphoserine aminotransferase	2	203236	140340	272007	129847	217226	192268	184330	131834	192586
A0A1S3YKS6	A0A1S3YKS6;A0A1S3YLB6	protein LURP-one-related 10-like isoform X2;protein LURP-one-related 10-like isoform X1	6	337519	41144.1		35640.1	147552	145503	174513	173495	99827.6
A0A1S3YKU4	A0A1S3YKU4	Probable 6-phosphogluconolactonase	12	1.05177e+06	276436	1.33789e+06	1.50433e+06	1.3367e+06	612670	1.28404e+06	835334	932663
A0A1S3YL73	A0A1S3YL73;A0A1S3YLW4	eukaryotic translation initiation factor-like isoform X1;eukaryotic translation initiation factor-like isoform X2	8	475695	215890	474663	511679	252992	261755	682530	289236	334147
A0A1S3YL98	A0A1S3YL98	glutathione S-transferase DHAR2-like	4	1.49449e+06	734582	2.79206e+06	1.56417e+06	1.87934e+06	797327	1.04756e+06	965654	545482
A0A1S3YLA8	A0A1S3YLA8;A0A1S3YMK8	uncharacterized protein LOC107777390;uncharacterized protein LOC107777852	1	162919	59214	179175	221279	128199	125084	160915	90840.6	158951
A0A1S3YLC4	A0A1S3YLC4;A0A1S4DAD6	uncharacterized protein LOC107777504;uncharacterized protein LOC107827535	7	762512	1.02912e+06	197435	682538	315223	532418	1146845	837856	793610
A0A1S3YLC5	A0A1S3YLC5	phosphoenolpyruvate carboxylase	11	104464	133150	135081	94491.3	79813.7	113266	75588.2	102021	115687
A0A1S3YLD7	A0A1S3YLD7;A0A1S3YLT1;A0A1S3YM05;A0A1S3YM90;A0A1S4CDK3	Proline iminopeptidase	2	169800	20938.2	170680	53673.7	237848	64288.6		309590	73839
A0A1S3YLE3	A0A1S3YLE3	NADH dehydrogenase [ubiquinone] 1 alpha subcomplex subunit 2-like	2	3.67493e+06	523304	3.55253e+06	1.32338e+06	566597	299492	2.65017e+06	876226	902956
A0A1S3YLI3	A0A1S3YLI3;A0A1S4B3A6	cullin-associated NEDD8-dissociated protein 1-like;cullin-associated NEDD8-dissociated protein 1-like isoform X1	11	1688339	251408	1.47077e+06	592616	75402.3	442426	1.41863e+06	982437	597832
A0A1S3YLJ1	A0A1S3YLJ1	glyoxylate/succinic semialdehyde reductase 1-like	13	318101	170235	297097	176410	248728	100290	211383	141822	139064
A0A1S3YLJ6	A0A1S3YLJ6	14 kDa proline-rich protein DC2.15-like	2	292246	188470	324775	1.15574e+06	96101.1	54686.1	389836	242846	134139
A0A1S3YLL8	A0A1S3YLL8	"chaperone protein ClpB3, chloroplastic-like"	21	117268	269985	136870	119096	233042	222834	123545	130366	156157
A0A1S3YLR7	A0A1S3YLR7;A0A1S3YMI1;A0A1S4D9V4;W0YHN3	Protein farnesyltransferase subunit beta	2		101717	20282.7	74028.5	46946	102170		122775	110787
A0A1S3YLS8	A0A1S3YLS8	S-(hydroxymethyl)glutathione dehydrogenase	11	306803	286998	356969	301274	449267	519563	260484	387075	382674
A0A1S3YLT9	A0A1S3YLT9;A0A1S3YM15	"probable endo-1,3(4)-beta-glucanase ARB_01444 isoform X3;probable endo-1,3(4)-beta-glucanase ARB_01444 isoform X2"	9	380826	803715	142542	94419	323923	1.17072e+06	199380	1.0404e+06	759443
A0A1S3YLU4	A0A1S3YLU4	uncharacterized protein LOC107777464	2	2.10763e+06	1.46889e+06	1.30353e+06	916201	1.86288e+06	2.07065e+06	1415488	2350862	1.87857e+06
A0A1S3YLV1	A0A1S3YLV1	patellin-3-like	52	22149946	1.4916e+06	24509858	6.65153e+06	6578727	1.62404e+06	35661444	8310117	6464707
A0A1S3YLV9	A0A1S3YLV9;A0A1S3ZRR1	"nucleoid-associated protein At4g30620, chloroplastic-like;nucleoid-associated protein At4g30620, chloroplastic-like"	2	58801.5	72855.2	60601.9	50427.2	42265	32522.4	80022.2		79106.6
A0A1S3YLX2	A0A1S3YLX2;Q40545	"Pyruvate kinase;Pyruvate kinase isozyme A, chloroplastic"	7	327771	421817	203186	153623	112276	317115	321124	437206	308031
A0A1S3YLZ4	A0A1S3YLZ4;A0A1S4AFS4;A0A1S4DHB7	"NADH dehydrogenase [ubiquinone] iron-sulfur protein 6, mitochondrial-like;NADH dehydrogenase [ubiquinone] iron-sulfur protein 6, mitochondrial-like;NADH dehydrogenase [ubiquinone] iron-sulfur protein 6, mitochondrial-like"	4	307980	53920.1	325380	203062	270816	76122.3	489673	142820	188781
A0A1S3YM01	A0A1S3YM01;A0A1S4ABQ2	40S ribosomal protein S18;40S ribosomal protein S18-like	9	435439	1396724	961224	502279	860320	458466	544274	748903	624060
A0A1S3YM44	A0A1S3YM44	Peroxidase	4	692418	320474	241146	432969	130683	303783	580918	426275	291543
A0A1S3YM56	A0A1S3YM56	Cysteine synthase	16	653980	1.02981e+06	922793	285628	931648	720928	456031	375665	308247
A0A1S3YM66	A0A1S3YM66	probable glutathione S-transferase parC	5	1038942	455483	1327770	1.07661e+06	544496	562984	904465	1.02833e+06	756418
A0A1S3YM77	A0A1S3YM77;A0A1S4BR42	LOW QUALITY PROTEIN: protease Do-like 7;protease Do-like 7	2	70328.2	44293.8	74292.9	91298.7	56014	64462.8	51188.9
A0A1S3YM97	A0A1S3YM97	Neutral ceramidase	11	433629	774354	178350	126104	827189	1.47699e+06	377936	806446	727615
A0A1S3YMB4	A0A1S3YMB4;A0A1S4BHB3;A0A1S4C7X6;A0A1S4CDI0	cytochrome c;cytochrome c-like;cytochrome c;cytochrome c	1	2.76092e+06	559046	8045840	1.30253e+06	574220	213272	3.30714e+06	407826	954607
A0A1S3YMB5	A0A1S3YMB5	Peroxidase	13	1161939	3.39776e+06	822624	3.78408e+06	4.56925e+06	2.42402e+06	1.94044e+06	2.42401e+06	3865908
A0A1S3YMD2	A0A1S3YMD2	L-gulonolactone oxidase 3-like	1	51816.5	206374		27294.3	58152	99531.6			38010.5
A0A1S3YME4	A0A1S3YME4;A0A1S4BTB5	uncharacterized protein LOC107777797;uncharacterized protein LOC107811668	3	626250	463919	727960	328218	293768	278605	893876	867690	461426
A0A1S3YME9	A0A1S3YME9	Aldehyde dehydrogenase	11	1.58862e+06	1.34236e+06	1.31332e+06	601875	394747	1.02562e+06	1.58809e+06	1.6156e+06	1.22779e+06
A0A1S3YMH7	A0A1S3YMH7;A0A1S4BS06;A0A1S4BS09	Transcription initiation factor IIF subunit alpha	2	62375.2	17714.8	39500.6	45790.1		21558.1	79557.4	27231.5	42399.2
A0A1S3YMI7	A0A1S3YMI7	somatic embryogenesis receptor kinase 2-like	5	4963580	2.4792e+06	5.48032e+06	5.40185e+06	3.06629e+06	2085436	4776728	2.24659e+06	2.47919e+06
A0A1S3YMJ8	A0A1S3YMJ8	Fumarylacetoacetase	6	1.42104e+06	1.4134e+06	1.67031e+06	1.30278e+06	1.52647e+06	1.91019e+06	1.08927e+06	1.21507e+06	1.43201e+06
A0A1S3YMK4	A0A1S3YMK4	glutathione transferase GST 23-like	4	216302	53963.3	163592	117694	45808.3	88903	135566	63797.5	45176.4
A0A1S3YMK6	A0A1S3YMK6	major latex allergen Hev b 5-like	2	3689283		4.74616e+06	444034			3796200	990067	931567
A0A1S3YMP2	A0A1S3YMP2	uncharacterized protein LOC107777748	3	212876	70714.3	161269	98092.1	54076.4		243122	41566.3	19733.4
A0A1S3YMS2	A0A1S3YMS2;A0A1S4BSA1	tetraspanin-3-like	4	33687.2	182839		39791.7	48251.1	85517.7	35411.7	164290	99752.6
A0A1S3YMS5	A0A1S3YMS5;A0A1S3Z7T3	L-ascorbate oxidase homolog	2	115420	106713		52915.2	133297	115703	111318	138865	148648
A0A1S3YMW0	A0A1S3YMW0	basic blue protein-like	2	46349.4	66288.4	80096.7	83284.8	48764	37552.4	140734	184934	97294.9
A0A1S3YMW1	A0A1S3YMW1	uncharacterized protein LOC107777791	5	298974	94802.8	268872	212152	224341	159253	333616	128176	160087
A0A1S3YMW3	A0A1S3YMW3	uncharacterized protein LOC107777730	4	195405	44976.9	174288	91697.9	96178.5	73578.4	168597		166362
A0A1S3YMX4	A0A1S3YMX4	"histone-lysine N-methyltransferase, H3 lysine-9 specific SUVH1-like"	2	169597	59269.8	89569.8	131406		56062.8	220900	115667	119656
A0A1S3YN02	A0A1S3YN02	Acyl carrier protein	1	1.47619e+06	204213	714080	479607	82708.4	299221	651874	249588	361398
A0A1S3YN05	A0A1S3YN05;A0A1S3ZNN0	uncharacterized protein LOC107777831;uncharacterized protein LOC107788717	2	339854	202278	316589	320476	85008.9	209694	432469	234997	184056
A0A1S3YN45	A0A1S3YN45	"50S ribosomal protein L12, chloroplastic"	6	1.02903e+06	171452	1.5642e+06	1.23721e+06	1.39533e+06	351732	843038	225933	355912
A0A1S3YN46	A0A1S3YN46	protein transport protein SEC31 homolog B-like	11	843325	423772	1.13175e+06	883084	685408	543669	1.00347e+06	619923	552824
A0A1S3YN47	A0A1S3YN47	UDP-glycosyltransferase 708D1-like	7	552006	213918	182337	260440	259456	75762.9	388639	171334	231052
A0A1S3YN48	A0A1S3YN48;A0A1S4B0A1	selenoprotein H-like	4	164964	68077.9	197056	114200	141679	115947	474373	174419	158595
A0A1S3YN60	A0A1S3YN60;A0A1S4AM78;P51133;P51135	"Cytochrome b-c1 complex subunit Rieske, mitochondrial;Cytochrome b-c1 complex subunit Rieske, mitochondrial;Cytochrome b-c1 complex subunit Rieske-3, mitochondrial;Cytochrome b-c1 complex subunit Rieske-5, mitochondrial"	4	113083	285925	50541.3	147889	119450	197771	206788	412505	178460
A0A1S3YN86	A0A1S3YN86	glycerophosphodiester phosphodiesterase GDPDL3-like	21	540540	1.01e+06	404835	361493	1.23506e+06	1672626	433001	1.35206e+06	1.24317e+06
A0A1S3YN99	A0A1S3YN99	protein CREG1-like	1	143435	346601		171744	582137	542686	295309	308549	325932
A0A1S3YNC4	A0A1S3YNC4	Glutamine synthetase	16	2.74086e+06	1.94189e+06	2.55938e+06	2.09818e+06	951953	2.55073e+06	2.39149e+06	2721446	2.23016e+06
A0A1S3YNE1	A0A1S3YNE1;A0A1S3YVV7	Transmembrane 9 superfamily member	1	73960.1	70457.5		60794.5		50156.5	40051.1	63771.8
A0A1S3YNE4	A0A1S3YNE4	Purple acid phosphatase	6	64245.6	120484			137497	450468	337855	1.02284e+06	371565
A0A1S3YNE8	A0A1S3YNE8;A0A1S3ZTF3	serine/threonine protein phosphatase 2A regulatory subunit B''beta-like	5	92109.9	96741.7	153410	85281.2	123559	124009		109691	99119.2
A0A1S3YNF7	A0A1S3YNF7	"glycine--tRNA ligase, mitochondrial 1-like"	1	31411.1	58510.2		51572.5	45478.5	59886	38635	49988	45956.4
A0A1S3YNF8	A0A1S3YNF8	3-oxoacyl-[acyl-carrier-protein] reductase FabG-like	5	166594	137732	117895	106516		140369	133879	69275.6	440995
A0A1S3YNP2	A0A1S3YNP2	ubiquitin-conjugating enzyme E2 variant 1D isoform X1	5	159716	34538.8	188567	72920.7			142377	78987.5	47716.8
A0A1S3YNR2	A0A1S3YNR2;A0A1S3YPG8;A0A1S4DNH9	probable rhamnogalacturonate lyase B isoform X1;probable rhamnogalacturonate lyase B isoform X2;probable rhamnogalacturonate lyase B	6	106724	43702.7		25973.7	87927	106200		35889	60918.7
A0A1S3YNS1	A0A1S3YNS1;A0A1S3YPK9	uncharacterized protein LOC107778230 isoform X2;uncharacterized protein LOC107778230 isoform X1	18	534286	101786	573055	180231	81585.1	56486.2	587907	188673	165757
A0A1S3YP15	A0A1S3YP15	Germin-like protein	1	67532.8	141815	42682.5	56780.1	113039	133203	133137	88149.2	47088.8
A0A1S3YP17	A0A1S3YP17;A0A1S3Z1D3	probable mitochondrial saccharopine dehydrogenase-like oxidoreductase At5g39410	1	48156.4	92221.9	30100.9	21884.2	55082.4	174894	12620.1	110864	106559
A0A1S3YP19	A0A1S3YP19	Serine/threonine-protein phosphatase	1	1761.26	3359.15		2012.11	1707.88	2099.84		3248.05
A0A1S3YP28	A0A1S3YP28	Proteasome subunit beta	2	396802	435132	188147	264016	967788	2.4853e+06	280943	1227204	1.3302e+06
A0A1S3YP30	A0A1S3YP30	Proliferating cell nuclear antigen	11	864165	430342	1309366	237984	221800	414777	858554	729078	283955
A0A1S3YP51	A0A1S3YP51;A0A1S3YPW7	Carboxypeptidase	7	786994	757912	756160	381109	1273802	873156	596928	443650	315914
A0A1S3YP64	A0A1S3YP64	luminal-binding protein 4-like	7	417049	831859	350851	607980	866719	988294	552721	908191	939452
A0A1S3YP68	A0A1S3YP68;A0A1S3YPE7;Q8L6J8	"carbamoyl-phosphate synthase small chain, chloroplastic-like isoform X2;carbamoyl-phosphate synthase small chain, chloroplastic-like isoform X1;Putative carbamoyl phosphate synthase small subunit"	5	220257	105508	308404	207448	167028	139686	219578	130891	108523
A0A1S3YP91	A0A1S3YP91;A0A1S4BWL1	"Starch synthase, chloroplastic/amyloplastic;Starch synthase, chloroplastic/amyloplastic"	4	23376.7	25898.4	31440.1	14352.9	30897.7	56388.1	13346.3	46924.8	59097.6
A0A1S3YPA7	A0A1S3YPA7	dehydration-responsive element-binding protein 1B-like	1	566122	1.17851e+06	963367	357948	364734	1.68576e+06	414091	1.64676e+06	1806000
A0A1S3YPC4	A0A1S3YPC4;A0A1S4AAS9	V-type proton ATPase subunit E-like	8	918316	527370	1.26137e+06	644848	323384	405977	772625	462720	480088
A0A1S3YPD8	A0A1S3YPD8	"peroxiredoxin Q, chloroplastic-like"	2	104432	37934	136336	132034		51629.7	93983	6638.63	39738.3
A0A1S3YPF5	A0A1S3YPF5	Germin-like protein	1	345402		306023	123613	285348	121026	174753
A0A1S3YPG5	A0A1S3YPG5;A0A1S4D6T2	cell wall / vacuolar inhibitor of fructosidase 2-like	1	329797	126045	309870	409254	279370	198534	393800	284238	200151
A0A1S3YPG9	A0A1S3YPG9	Rab proteins geranylgeranyltransferase component	4	223265	63729.4	154244	66104.8	165897	116054		59634.2	57328.2
A0A1S3YPH8	A0A1S3YPH8;A0A1S4D3J6	"protein TIC 22-like, chloroplastic;protein TIC 22-like, chloroplastic"	3	102230	97583.4		5.15177e+06	3493861	1.65829e+06		304716	270539
A0A1S3YPI0	A0A1S3YPI0	Beta-galactosidase	2	91468.5	190511	93395.2	59490.4	34952.7	101560		85942.6	28264
A0A1S3YPI4	A0A1S3YPI4	dnaJ protein P58IPK homolog	8	73872.5	52816.4	173752	51582.8	35138.6	30790.5	69878.8	23533.4	5982.69
A0A1S3YPJ3	A0A1S3YPJ3;A0A1S3Z6N1	"glyoxylate/succinic semialdehyde reductase 2, chloroplastic-like;glyoxylate/succinic semialdehyde reductase 2, chloroplastic-like"	2	236883	140028	335163	219676	89121.9	87720.7	189810	114414	133492
A0A1S3YPM6	A0A1S3YPM6	40S ribosomal protein S6	3	93448.3	444464	125111	224735	204241	468591	157624	219935	195150
A0A1S3YPM8	A0A1S3YPM8	protein AIG2-like	1	358038	236688	191699	315059	599910	462232	310024	300737	371014
A0A1S3YPQ0	A0A1S3YPQ0	putative glycine-rich cell wall structural protein 1	1	210599	44922.9	202758	72371.7	21093.7	11716.9	359130	190720	160355
A0A1S3YPR6	A0A1S3YPR6	Proteasome subunit beta	3	368402	466216	401304	156265	429506	228107	247085	470496	370632
A0A1S3YPW0	A0A1S3YPW0	GDSL esterase/lipase At2g23540-like	4	119253	53122	209503	99733.2	83088.1	14501.7	119456	48939.5	68237.4
A0A1S3YPW4	A0A1S3YPW4;A0A1S4CSK0	uncharacterized protein LOC107778476;uncharacterized protein LOC107822099	3	85826	54328.9	95203.1	63795.5	89267.9	37333.2	72190.8	20414	49868
A0A1S3YPW9	A0A1S3YPW9	uncharacterized protein LOC107778361	11	1.86106e+06	1.18078e+06	1.43792e+06	890532	1.37569e+06	2031938	1.46906e+06	1.32998e+06	1539983
A0A1S3YPY7	A0A1S3YPY7	uncharacterized protein LOC107778514	4	227043	102053	158007	88307.1	351353	393536	153205		103912
A0A1S3YQ08	A0A1S3YQ08	programmed cell death protein 4-like	4		88220.5	135579	226536	168685	117067	60186.7	158160	119581
A0A1S3YQ12	A0A1S3YQ12	phosphatidylinositol/phosphatidylcholine transfer protein SFH11-like isoform X1	3	220607	123602	230201	166274	64486.3	26456	268980	83904.5	81720.1
A0A1S3YQ56	A0A1S3YQ56;A0A1S3ZN52	heterogeneous nuclear ribonucleoprotein D-like	5	624896	132591	797858	1.00957e+06	814822	649882	851079	436083	688231
A0A1S3YQB2	A0A1S3YQB2	5-epi-aristolochene synthase-like	10	238142	1.14829e+06	123257	90990.1	92883.6	332091	139452	913146	468225
A0A1S3YQG6	A0A1S3YQG6	Aspartate aminotransferase	27	584392	1.98939e+06	783930	568677	1.29307e+06	2582754	760728	2473053	2.14664e+06
A0A1S3YQI1	A0A1S3YQI1	AB hydrolase superfamily protein YfhM-like	2	254294	132561	163168			101024	196756	191783	142249
A0A1S3YQK0	A0A1S3YQK0	nucleolar protein 58-like	10	386808	48946.5	52147.6	74384	18685	32569.4	357388	32668.5	28264.4
A0A1S3YQM5	A0A1S3YQM5	U2 small nuclear ribonucleoprotein A'-like	1	886814	209186	923417	741012	417467	226028	799699	275162	273001
A0A1S3YQR5	A0A1S3YQR5	Serine/threonine-protein phosphatase	7	404146	434309	382958	356754	416212	438518	335730	391182	455129
A0A1S3YQT0	A0A1S3YQT0;A0A1S4BPW6;A0A1S4BPX8	"outer envelope pore protein 16-2, chloroplastic-like;outer envelope pore protein 16-2, chloroplastic-like isoform X1;outer envelope pore protein 16-2, chloroplastic-like isoform X2"	1	276663	95787.8	143297	188551	220570	91115.3	166692	85633.4	131187
A0A1S3YQV4	A0A1S3YQV4	HMG-Y-related protein B-like	1	217540	178209	356964	118272	113997	75514.3	308239	152469	195171
A0A1S3YQZ1	A0A1S3YQZ1	non-specific lipid transfer protein GPI-anchored 1-like	3	879868	359279	631289	511496	116180		859640	359646	264779
A0A1S3YR08	A0A1S3YR08	Germin-like protein	3	602968	281481	202510	207071	193176	400697	373482	421540	402491
A0A1S3YR11	A0A1S3YR11	exportin-2-like	4	17629.4	52136.7	22545	63941.2	39231.8	46051.9		55442.7	24931.7
A0A1S3YR16	A0A1S3YR16	Malic enzyme	42	1.3792e+06	4.42983e+06	1.23429e+06	815912	2494307	7189657	2137891	3.58931e+06	3.37905e+06
A0A1S3YR22	A0A1S3YR22;A0A1S4AA82	pyrrolidone-carboxylate peptidase 1-like;pyrrolidone-carboxylate peptidase-like	1	144179	68755.8	91784.3	157412	61447.7	153447	100333	127083	97032.5
A0A1S3YR78	A0A1S3YR78	Pyruvate kinase	16	390100	410340	548562	526374	541430	529675	534350	747838	543686
A0A1S3YR87	A0A1S3YR87	uncharacterized protein LOC107778917	1	256736	35813.2	84920.7	67655.1			53139.5	28735.3	41901.3
A0A1S3YRD6	A0A1S3YRD6;A0A1S4AT26;A1IJ67;Q4ZFU8	endochitinase EP3-like;endochitinase EP3-like;Class IV chitinase;Putative basal resistance related chitinase (Fragment)	1	282681	209344	261718	462411	385843	283056	317729	212927	219332
A0A1S3YRE1	A0A1S3YRE1;A0A1S4ACF8	beta-glucosidase 11-like	2	247898	364912	84882.1	89947.4		335406	149882	259888	209516
A0A1S3YRF4	A0A1S3YRF4;Q9FVE9	Aconitate hydratase	8	1.19877e+06	509301	645787	512279	365911	823955	618507	665206	560325
A0A1S3YRG1	A0A1S3YRG1	Germin-like protein	2	1753461	369672	716099	495588	119257	399233	1173188	503591	511356
A0A1S3YRG3	A0A1S3YRG3	Glutamate dehydrogenase	16	1.2201e+06	3.14615e+06	1.10927e+06	1.69529e+06	4629529	5192462	827813	4229355	3.7688e+06
A0A1S3YRG8	A0A1S3YRG8	ATP-citrate synthase beta chain protein 2 isoform X1	4	457809	413863	572025	445353	247873	291027	474776	459787	330213
A0A1S3YRJ5	A0A1S3YRJ5	GDSL esterase/lipase At5g03980-like	22	369341	780939	328230	160848	998809	581535	219407	438029	274296
A0A1S3YRJ8	A0A1S3YRJ8;A0A1S4DCJ5	60S ribosomal protein L27a-3-like	2	542218	773347	550092	524528	876380	948145	443806	649233	531371
A0A1S3YRK4	A0A1S3YRK4;Q25C91	mediator of RNA polymerase II transcription subunit 36a-like;Tobacco fibrillarin homolog	4	335521	498167	340744	635639	546155	1.08593e+06	249513	558464	420921
A0A1S3YRP6	A0A1S3YRP6	Peptidyl-prolyl cis-trans isomerase	10	3.42348e+06	468163	3.16995e+06	831757	990334	622972	2705320	975800	970898
A0A1S3YRP9	A0A1S3YRP9;A0A1S4BZ85	40S ribosomal protein S6	1	197959	402169	209880	390704	244283	478367	224861	376308	374360
A0A1S3YRV5	A0A1S3YRV5	putative methyltransferase DDB_G0268948	3	106963	94688.6	150341	104879	57051.1	59176.1	151335	82160.2	120499
A0A1S3YRZ7	A0A1S3YRZ7;A0A1S4BYL3;A0A1S4BYL5;Q76MF3	calmodulin-7-like isoform X3;calmodulin-7-like isoform X2;calmodulin-7-like isoform X1;Calmodulin NtCaM11	29	27390472	7629568	27274928	20233450	12237159	5811050	31768248	7470751	10594594
A0A1S3YRZ9	A0A1S3YRZ9	probable glutathione S-transferase parC	4	4.23555e+06	2.24932e+06	3.20154e+06	5426084	4.45597e+06	5.54321e+06	2.977e+06	5.52409e+06	4872599
A0A1S3YS15	A0A1S3YS15;A0A1S4CHE4;Q0MW94	"1-deoxy-D-xylulose 5-phosphate reductoisomerase, chloroplastic-like;1-deoxy-D-xylulose 5-phosphate reductoisomerase, chloroplastic;1-deoxy-D-xylulose-5-phosphate reductoisomerase"	6	206753	44035.9	106049	37791.8	37827.9	193734	78951.7	31047.9	32703.2
A0A1S3YS19	A0A1S3YS19	Peroxidase	10	1.06728e+06	1005408	352210	188114	545160	1.34166e+06	521708	1.59352e+06	1.17514e+06
A0A1S3YS67	A0A1S3YS67	Peroxidase	9	610986	752184	739194	600922	995053	1.28072e+06	496554	757693	600803
A0A1S3YS72	A0A1S3YS72;A0A1S3ZR12;A0A1S3ZR35;A0A1S4CHP1	26S proteasome regulatory subunit 4 homolog A;26S proteasome regulatory subunit 4 homolog A isoform X1;26S proteasome regulatory subunit 4 homolog A isoform X2;26S proteasome regulatory subunit 4 homolog A-like	17	596760	677337	587921	758897	391554	543633	589072	525737	553579
A0A1S3YS77	A0A1S3YS77;A0A1S3YSQ8	uncharacterized protein LOC107779203 isoform X1;uncharacterized protein LOC107779203 isoform X2	4	138429	150558	116417	144930	92250	116424	212185	189312	108416
A0A1S3YSD2	A0A1S3YSD2;A0A1S3YUP2	plant UBX domain-containing protein 4-like	4	1.37971e+06	577505	1.51909e+06	577676	572873		1064408	222211	109650
A0A1S3YSE8	A0A1S3YSE8;A0A1S3YSK2	flowering locus K homology domain-like isoform X1;flowering locus K homology domain-like isoform X2	2		57935.8	32514	30515.7	123670	32403.8	57821.2	43634	49163.2
A0A1S3YSF5	A0A1S3YSF5;A0A1S3Z2N1	universal stress protein A-like protein	5	162345	181316	137803	143412	366220	269799	112903	138711	194827
A0A1S3YSG7	A0A1S3YSG7;P46440	glutathione S-transferase APIC;Glutathione S-transferase APIC	4	252453	193227	310299	131810	55795.4	94931.2	271586	298456	258410
A0A1S3YSN4	A0A1S3YSN4	pyruvate decarboxylase 1	4	21184.1	635965	110303	97681.3	138067	429850		472109	392273
A0A1S3YSP4	A0A1S3YSP4	probable glutathione S-transferase	3	267526	172631	313669	307827	258828	161578	304865	245860	307368
A0A1S3YSQ4	A0A1S3YSQ4	uncharacterized protein LOC107779197	4	376161	469918	243209	140959	119880	817773	233688	431108	428958
A0A1S3YSR7	A0A1S3YSR7;A0A1S3YT05;A0A1S3YTH8	Folylpolyglutamate synthase	2	167497	38306.9	211532	213268	86012.2	204982	121565	218868	206760
A0A1S3YSS6	A0A1S3YSS6;A0A1S3YT14	uncharacterized protein DDB_G0283697-like isoform X2;glutamic acid-rich protein-like isoform X1	6	628602	173584	868805	800890	513531	322259	622306	274178	424436
A0A1S3YSU5	A0A1S3YSU5	uncharacterized protein At4g28440-like	4	95718.4	440770	179407	90065	232880	499157	120310	60313.5	144230
A0A1S3YSU6	A0A1S3YSU6;A0A1S3YTK3	far upstream element-binding protein 1-like isoform X1;far upstream element-binding protein 1-like isoform X2	9	1.06222e+06	451982	2314214	1.68711e+06	1.4451e+06	773244	1.69465e+06	656025	933933
A0A1S3YSV5	A0A1S3YSV5;A0A1S3YTL2	"biotin carboxyl carrier protein of acetyl-CoA carboxylase, chloroplastic-like isoform X1;biotin carboxyl carrier protein of acetyl-CoA carboxylase, chloroplastic-like isoform X2"	6	1.26843e+06	383876	970022	590268	409540	341040	1.09865e+06	515174	445281
A0A1S3YSY9	A0A1S3YSY9;A0A1S4CY78	uncharacterized protein LOC107779272;uncharacterized protein LOC107823918	1	697561	282067	483247	444185			916870	308857	304895
A0A1S3YT09	A0A1S3YT09;A0A1S4BCT1	cucumber peeling cupredoxin-like;lamin-like protein	1	220946	177866	145071	401186	218083	142789	569430	333964	327001
A0A1S3YT33	A0A1S3YT33	fasciclin-like arabinogalactan protein 2	13	647474	287038	864720	1.29558e+06	888861	497242	578913	434357	636047
A0A1S3YT42	A0A1S3YT42	sorting nexin 2B-like	2	86290.6	46804.5	110012	81285.7	45715.9	60348	81349.6	57931.1	42414.5
A0A1S3YT47	A0A1S3YT47	ER membrane protein complex subunit 10-like	1	363030	422249	211849	903758	328680	271042	580138	276644	431650
A0A1S3YT57	A0A1S3YT57	"delta-1-pyrroline-5-carboxylate dehydrogenase 12A1, mitochondrial-like"	25	848371	943255	1.13475e+06	707097	1.46817e+06	1.40923e+06	489195	965643	925888
A0A1S3YT69	A0A1S3YT69	Glutathione peroxidase	1	2.91133e+06	1.26928e+06	2.70874e+06	2.42754e+06	1756573	1.44208e+06	2.13933e+06	1140005	1.00179e+06
A0A1S3YT79	A0A1S3YT79	lipid transfer-like protein VAS	1	60366616	13545794	74863176	32577450	1.49465e+06	1.13976e+06	40098244	12149149	13415421
A0A1S3YTB9	A0A1S3YTB9;A0A1S3ZCC0	transcriptional regulator DEF1-like;extensin-like	10	1.71535e+06	408130	2142787	1.01676e+06	328400	256773	1.34862e+06	486933	555303
A0A1S3YTC2	A0A1S3YTC2	"proline--tRNA ligase, chloroplastic/mitochondrial-like"	5	55747	87052.4	60474.8	68075.3	55174.1	63791.2	46583.6	72560.7	56691.1
A0A1S3YTD2	A0A1S3YTD2;A0A1S3Z636;A0A1S3Z690;A0A1S4C9K8	ultraviolet-B receptor UVR8-like;ultraviolet-B receptor UVR8-like isoform X1;ultraviolet-B receptor UVR8-like isoform X2;secretion-regulating guanine nucleotide exchange factor-like	1		30877.5	50941.6	50126	70002	39691.9		19370.3	26248.9
A0A1S3YTD5	A0A1S3YTD5	heat shock cognate 70 kDa protein 2-like	21	527745	536370	846709	558825	722424	748410	731156	670921	704351
A0A1S3YTD9	A0A1S3YTD9	uncharacterized protein YKR070W-like	2	203915	304363	207302	151561	105617	76551.3			373067
A0A1S3YTK0	A0A1S3YTK0;A0A1S4A1K4	rapid alkalinization factor-like	4	4.44044e+06	889058	2.94341e+06	351434	148596		2.15926e+06	847251	881213
A0A1S3YTK9	A0A1S3YTK9;F1T162	reticuline oxidase-like;Berberine bridge enzyme-like protein	9	395648	104718	440784	951473	517460	737432	215252	111620	154466
A0A1S3YTT1	A0A1S3YTT1;Q33DL3	Chalcone-flavonone isomerase family protein;Chalcone--flavonone isomerase	5	28398.7	95387.7	33708.3	15844.8	55527.7	92373.3	15736.1	79321.5	87209.2
A0A1S3YTU2	A0A1S3YTU2	26S proteasome non-ATPase regulatory subunit 13 homolog B-like	5	139075	172119	178460	90524	74033.5	214332	410214	200969	150169
A0A1S3YTV1	A0A1S3YTV1	choline-phosphate cytidylyltransferase 1-like	4		23445.4	40173.7	42207.8	40455.9	61275.5		51599.7	54359.5
A0A1S3YTV3	A0A1S3YTV3	FAM10 family protein At4g22670-like	16	477019	303060	765914	850554	491094	291014	1.09273e+06	411507	381599
A0A1S3YTV5	A0A1S3YTV5;A0A1S3YUC6	far upstream element-binding protein 1-like isoform X2;far upstream element-binding protein 1-like isoform X1	4	72733	22744.8	71294.8	62799.2	30286.2	26373	110613	49237.1	24348.9
A0A1S3YTX2	A0A1S3YTX2	uncharacterized protein LOC107779703	4	133492	91454.1	137820	159207		97517	178710	105916	108237
A0A1S3YTX6	A0A1S3YTX6	probable glutathione S-transferase	1	639830	310465	503487	564009	295528		776956	348803	207743
A0A1S3YU06	A0A1S3YU06;A0A1S3ZD49;Q9XGH7	Serine/threonine-protein phosphatase;Serine/threonine-protein phosphatase;Serine/threonine-protein phosphatase PP2A catalytic subunit	4	133307	61502.8	86354.8	33506.1		119043		59180.2	51055.6
A0A1S3YU15	A0A1S3YU15	"protein RETICULATA-RELATED 3, chloroplastic-like"	4	1.047e+06	607541	1809473	1.33602e+06	432843	758571	1.20983e+06	772386	691795
A0A1S3YU24	A0A1S3YU24;A0A1S4CZ54	"uncharacterized protein At1g32220, chloroplastic-like isoform X1;uncharacterized protein At1g32220, chloroplastic-like"	3	56291.2	205633	47711.2	79125.6	168308	486864	61937.2	246591	188162
A0A1S3YU27	A0A1S3YU27	RAN GTPase-activating protein 1-like	5	640253	156075	494154	348358	221182	140450	407977	149889	163496
A0A1S3YU28	A0A1S3YU28;A0A1S3ZIC2;A0A1S4DHN3;P41918;P41919	GTP-binding nuclear protein;GTP-binding nuclear protein;GTP-binding nuclear protein;GTP-binding nuclear protein Ran-A1;GTP-binding nuclear protein Ran-B1	6	1454994	1.82613e+06	1.71515e+06	1.21071e+06	1.54476e+06	1.55358e+06	1.798e+06	1.79569e+06	1.50962e+06
A0A1S3YU32	A0A1S3YU32	splicing factor 3B subunit 3-like	4	32848.4	121483	80529.1	47980.1	106257	136262	31280.3	60588.1	58951.2
A0A1S3YU67	A0A1S3YU67;O82797	Proliferating cell nuclear antigen	3	434817	81048.7	632419	305165	339725	268923	332285	361881	355107
A0A1S3YU69	A0A1S3YU69	probable glutathione S-transferase	12	337549	325966	299448	377724	362359	257173	365884	314161	250406
A0A1S3YU75	A0A1S3YU75	"mitochondrial phosphate carrier protein 3, mitochondrial-like"	10	537282	2.10017e+06	460325	410716	361691	1.68659e+06	613784	1.56769e+06	1.19012e+06
A0A1S3YU94	A0A1S3YU94	Phospholipase D	29	1.23274e+06	1.03607e+06	1.61854e+06	776280	909390	1554998	882044	1132361	998876
A0A1S3YUC2	A0A1S3YUC2	Serine hydroxymethyltransferase	12	304150	205055	323715	325405	253639	190539	293629	168457	173744
A0A1S3YUE1	A0A1S3YUE1;A0A1S4D5L0;A0A1S4D9Q7;A0A1S4DK92	"anthranilate phosphoribosyltransferase, chloroplastic-like;anthranilate phosphoribosyltransferase, chloroplastic-like;anthranilate phosphoribosyltransferase, chloroplastic-like;anthranilate phosphoribosyltransferase, chloroplastic-like"	1	217490	38539.4	188778	94161.3	127160	59638.1	87330.8	54930.4	35929
A0A1S3YUG8	A0A1S3YUG8;A0A1S4CXK8	expansin-like B1	2	195283	220098		295216	119197	125583	259703	271304	155069
A0A1S3YUL8	A0A1S3YUL8	glutathione S-transferase-like	8	651968	480226	815244	559232	347393	714672	543445	616079	698958
A0A1S3YUS4	A0A1S3YUS4	Alpha-mannosidase	14	1272762	481856	723152	429348	2007337	1.1087e+06	457708	339387	472673
A0A1S3YUT4	A0A1S3YUT4	monodehydroascorbate reductase	28	969322	4.45221e+06	809334	768999	2.10882e+06	6828890	855958	5.67588e+06	4.24967e+06
A0A1S3YUT7	A0A1S3YUT7;A0A1S4DII6;Q40525	ras-related protein RABH1b-like;ras-related protein RABH1b;Nt-rab6 protein	9	165288	500882	243827	110931	254317	587704	164034	484791	338798
A0A1S3YUU4	A0A1S3YUU4	subtilisin-like protease SBT1.9	17	427403	208494	590016	155938	679151	317554	429175	257376	347232
A0A1S3YUU8	A0A1S3YUU8;A0A1S3ZRE1;W8TFR1	"bifunctional riboflavin biosynthesis protein RIBA 1, chloroplastic-like;bifunctional riboflavin biosynthesis protein RIBA 1, chloroplastic-like;GTP cyclohydrolase II"	1	54584.4	53774.3	64755.5	69866.6	65423.8	37685.8	39122.9	30444	19552.1
A0A1S3YUV8	A0A1S3YUV8;A0A1S3YVK9;A0A1S3ZCI9;A0A1S3ZCU1	Phosphoinositide phospholipase C	2	52359	21733.9	65035.9	67948.7	29617.5	27165.4		31364.2	27827.9
A0A1S3YUX4	A0A1S3YUX4;Q852T0	vacuolar-processing enzyme-like;Vacuolar processing enzyme-3	2	58363.6	409915	963450	131352	90387.4	124318	768041	490926	561949
A0A1S3YUX8	A0A1S3YUX8	Threonine dehydratase	1	64428.4		93289.1		62379.3	62205.2	37945.8	203304	89252.4
A0A1S3YUY3	A0A1S3YUY3	Peroxidase	4	159271	128567	204410	111366	172397	199367	214600	210234	195943
A0A1S3YUZ2	A0A1S3YUZ2	Phospholipase D	3	86763.2	119786	99617.7	148724	224013	322052	47337.4	89443.7	130492
A0A1S3YUZ7	A0A1S3YUZ7;A0A1S4AQX6	chaperone protein dnaJ 6-like	1	7653.01	14251.9		13551.4	27528.8	12910.3		8419.24	10377.7
A0A1S3YV22	A0A1S3YV22;A0A1S4B2J0	"stromal 70 kDa heat shock-related protein, chloroplastic-like;stromal 70 kDa heat shock-related protein, chloroplastic-like"	8	113257	69048.6	167119	132703	210941	125583	178900	82263.6	104486
A0A1S3YV50	A0A1S3YV50;A0A1S4CXI9	haloacid dehalogenase-like hydrolase domain-containing protein Sgpp	3	29462.4	724784	2.59604e+06	2.40618e+06	1.71835e+06	2468299	301053	75967.4	58970.2
A0A1S3YV66	A0A1S3YV66;A0A1S3YVG9;A0A1S4D367;A0A1S4D3A7;A0A1S4D3G7	vesicle-associated protein 1-2-like isoform X1;vesicle-associated protein 1-1-like isoform X2;vesicle-associated protein 1-1-like isoform X3;vesicle-associated protein 1-2-like isoform X1;vesicle-associated protein 1-2-like isoform X2	2	57674		106326	142585	103886	125278	58950.1	11577.6	38120.2
A0A1S3YV96	A0A1S3YV96	"tRNA pseudouridine synthase A, mitochondrial-like"	2		77664.6	39271.9	76042.5	102739	114297		71832	73848.7
A0A1S3YVA3	A0A1S3YVA3	"riboflavin biosynthesis protein PYRR, chloroplastic"	3	133396	241067	304781			1.00595e+06	402243	402280	202357
A0A1S3YVC4	A0A1S3YVC4;A0A1S4CJ98	uncharacterized protein LOC107780098;uncharacterized protein LOC107819638	7	562174	1.07829e+06	428674	626403	1207462	1.70993e+06	495073	1015437	1.38166e+06
A0A1S3YVH7	A0A1S3YVH7;A0A1S3YWN2	uncharacterized GPI-anchored protein At4g28100-like	2	575274	492597	634443	1.48408e+06	850038	393364	1.35573e+06	523708	472595
A0A1S3YVK5	A0A1S3YVK5	uncharacterized protein LOC107780331	5	7771828	1.73173e+06	5.19369e+06	2639216	860697	425268	6615615	2.21584e+06	2.26517e+06
A0A1S3YVN8	A0A1S3YVN8	Histone H2A	2	50687.5	88584.2	40191	30402.8	16782		43374.3	24437.6	58246.4
A0A1S3YVR4	A0A1S3YVR4	myricetin O-methyltransferase-like	3		56186.9	121568	81294.5	26385.9	80981			81657.2
A0A1S3YVT2	A0A1S3YVT2;A0A1S3YW02;A0A1S4C5E8;A0A1S4C5Q7	non-specific lipid-transfer protein-like protein At2g13820 isoform X1;non-specific lipid-transfer protein-like protein At5g64080 isoform X2;non-specific lipid transfer protein GPI-anchored 2-like isoform X1;non-specific lipid-transfer protein-like protein At5g64080 isoform X2	1	22534466	7.36903e+06	71132688	27162836	20894494	7.84088e+06	53729908	10280747	17115770
A0A1S3YW21	A0A1S3YW21	uncharacterized protein LOC107780148	3	206448	35690.1	192381	115811	111967	181380	153183	87487.7	47961.9
A0A1S3YW39	A0A1S3YW39	"soluble inorganic pyrophosphatase 6, chloroplastic-like"	7	215979	41364.8	259173	221474	202460	84381.4	179528	56973.1	120231
A0A1S3YW40	A0A1S3YW40;A0A1S4DDV3	"pentatricopeptide repeat-containing protein PNM1, mitochondrial-like;pentatricopeptide repeat-containing protein PNM1, mitochondrial-like"	3	82575.2	26180.2	134004	87173.6	170309	59964.1	30320.7	42151.5	37291.3
A0A1S3YW45	A0A1S3YW45	exocyst complex component EXO70A1-like	1	207693	130082	275691	282244	227274	130026			147642
A0A1S3YW69	A0A1S3YW69	COP9 signalosome complex subunit 6a-like	1	47250.5	72486.5		67664.9	55715.2	76536.2		37740.2	57261.7
A0A1S3YW95	A0A1S3YW95	probable isoaspartyl peptidase/L-asparaginase 3	3	107060	15570.2	48061.8	120832	48696	28284.8	53591.5	28016.6	29460.5
A0A1S3YWC1	A0A1S3YWC1;A0A1S3YX29;A0A1S3YXR2	probable peroxygenase 5 isoform X2;probable peroxygenase 5 isoform X1;probable peroxygenase 5 isoform X3	3	197848	89375.8	99237.7	73322.7	152663	86388.9	237305	122920
A0A1S3YWF1	A0A1S3YWF1	uncharacterized protein LOC107780362	1	203084	30578.7	175031	180545	154712	65253.3	159076	46015.8	83718.9
A0A1S3YWH6	A0A1S3YWH6	7-deoxyloganetic acid glucosyltransferase-like	16	727432	826703	1.18171e+06	815180	462602	778975	736608	987958	732688
A0A1S3YWJ9	A0A1S3YWJ9;A0A1S3YYU8	Translocase of chloroplast	1	178656	55780	330394	250117	41707.7	77435.5			67066.3
A0A1S3YWM4	A0A1S3YWM4;A0A1S4A9T7	uncharacterized protein LOC107780506;uncharacterized protein LOC107795258	3	256601	203458	386859	205910	147448	80419.8	506003	321190	250207
A0A1S3YWM6	A0A1S3YWM6	Phospholipase D	12	293225	222879	210584	120966	59261.9	319923	166205	266372	271394
A0A1S3YWQ0	A0A1S3YWQ0;A0A1S4CQE1	actin-depolymerizing factor 2-like	2	96249.3	24587.5	151963	18300.3	87772.2	16078.7	85057	40821.4	13657.7
A0A1S3YWT2	A0A1S3YWT2;A0A1S4BVX0;A0A1S4BW05	large proline-rich protein BAG6-like;large proline-rich protein BAG6-like isoform X2;large proline-rich protein BAG6-like isoform X1	1	75118.1	34396	98277.1	70876.7	24745.2	29534.4	80200.1	29883.5	53185.7
A0A1S3YWV9	A0A1S3YWV9	DNA-damage-repair/toleration protein DRT100-like	4	149244	33663.2	101969	103017	133651	89959.8	64401.7	45240.3	461852
A0A1S3YWW9	A0A1S3YWW9	subtilisin-like protease SBT1.4	9	136691	283170	164019	90646.9	647902	462131	65577.6	279046	390447
A0A1S3YWX7	A0A1S3YWX7	Patatin	17	11532269	4492789	17133958	23859860	12113329	7433598	13045872	4331962	8784561
A0A1S3YWY2	A0A1S3YWY2	Phospholipase D	6	86617.2	133090	126552	66501.9	69020.9	92457.1	132099	91841.1	71307.9
A0A1S3YWZ3	A0A1S3YWZ3	17.6 kDa class I heat shock protein-like	7	1036230	3458268	1.78118e+06	2.76248e+06	3.78332e+06	1.11808e+06	2384406	4331970	2.78034e+06
A0A1S3YWZ8	A0A1S3YWZ8	uncharacterized protein LOC107780792	1	240092	63383.9	419069	138648	106266		258678	132422	155973
A0A1S3YX08	A0A1S3YX08;A0A1S4D172	protein FAM63A-like;protein FAM63B-like	5	437538	79318.3	379629	118847	194674	59611.1	208688	101811	73437.5
A0A1S3YX56	A0A1S3YX56;A0A1S3ZBD7;W8R6U0	"argininosuccinate synthase, chloroplastic-like;argininosuccinate synthase, chloroplastic-like;Argininosuccinate synthase"	8	650676	467157	671590	365710	440041	406653	780850	602301	474124
A0A1S3YX67	A0A1S3YX67;A0A1S4DHU6	40S ribosomal protein S10-1-like	4	2.48427e+06	1.48155e+06	3.30139e+06	1417198	1.02367e+06	915753	3773353	1846620	1.47849e+06
A0A1S3YX82	A0A1S3YX82;A0A1S3Z8R6	glutaredoxin-C4-like	2	180917	102003	189609	132616	196995	140646	662590	89469.7	136999
A0A1S3YX96	A0A1S3YX96;A0A1S3YXE3;A0A1S3YXI8;A0A1S3YY77;A0A1S3ZW90;A0A1S4AXI6;A0A1S4AXY4	"phosphoserine phosphatase, chloroplastic-like isoform X3;phosphoserine phosphatase, chloroplastic-like isoform X2;phosphoserine phosphatase, chloroplastic-like isoform X4;phosphoserine phosphatase, chloroplastic-like isoform X1;phosphoserine phosphatase, chloroplastic-like;phosphoserine phosphatase, chloroplastic-like isoform X1;phosphoserine phosphatase, chloroplastic-like isoform X2"	1	125876	32177	134547	78666.3	122734	34699.7	84667.6		32099
A0A1S3YXD3	A0A1S3YXD3;A0A1S3Z2G5;A0A1S4AEA0;A0A1S4AXD5;A0A1S4CXN5;A0A1S4D5U0	Small ubiquitin-related modifier	1	2.00789e+06	948437	2.26276e+06	1.89711e+06	1.44873e+06	133518	3.30954e+06	1.75058e+06	1.38893e+06
A0A1S3YXE6	A0A1S3YXE6;A0A1S4DJA7	U3 snoRNP-associated protein-like YAOH	1		68198.6	46342.6	95035.1	73151.8	88988.9	51861.5	55305.2	37143.2
A0A1S3YXF6	A0A1S3YXF6;A0A1S3YYV1;A0A1S4CBK4;A0A1S4CC46	probable inactive purple acid phosphatase 29 isoform X1;probable inactive purple acid phosphatase 29 isoform X2;probable inactive purple acid phosphatase 29 isoform X1;probable inactive purple acid phosphatase 29 isoform X2	1	770186	434334	829911	745076	616259	473979	644402	585695	614551
A0A1S3YXF7	A0A1S3YXF7;A0A1S4DFX0	NADH dehydrogenase [ubiquinone] 1 alpha subcomplex assembly factor 3-like	4	368984	159761	380082	142385	105128	88704.8	421972	191437	150964
A0A1S3YXG6	A0A1S3YXG6	Malate dehydrogenase	1	172580	790722	239713	2.19287e+06	822175	213735	278475	164012	574274
A0A1S3YXG7	A0A1S3YXG7;A0A1S4CML0;A0A1S4CTD4;A0A1S4CTP0;A0A1S4DLA0	60S ribosomal protein L35-like;60S ribosomal protein L35-like;60S ribosomal protein L35-like;60S ribosomal protein L35-like isoform X1;60S ribosomal protein L35-like	6	692028	1.36383e+06	458449	684877	1.48847e+06	2.31027e+06	485513	1.56078e+06	1.23554e+06
A0A1S3YXH8	A0A1S3YXH8;A0A1S4D9P8	uncharacterized protein LOC107780929;uncharacterized protein LOC107827531	4	271288	74376.1		94032.7	29597.5	402902	100381	201298	44606.2
A0A1S3YXL2	A0A1S3YXL2	"cysteine--tRNA ligase 2, cytoplasmic-like"	4	75599.3	32220.1		29788.1	19568.7	65226		42162.9	29495.3
A0A1S3YXM2	A0A1S3YXM2;A0A1S4AL52	putative phosphatidylglycerol/phosphatidylinositol transfer protein DDB_G0282179	7	1.50237e+06	1.99014e+06	1.32998e+06	2.13304e+06	3573625	4638510	2.15258e+06	2.24082e+06	2.81511e+06
A0A1S3YXN0	A0A1S3YXN0	stem-specific protein TSJT1-like	2	85092	246610	61236.2	287793	455971	1.20943e+06	126730	173171	355277
A0A1S3YXR5	A0A1S3YXR5;O82802	"sulfite reductase 1 [ferredoxin], chloroplastic;Sulfite reductase 1 [ferredoxin], chloroplastic"	24	464828	639226	558289	435178	559102	1.00777e+06	456935	1.19294e+06	959775
A0A1S3YXS0	A0A1S3YXS0	PITH domain-containing protein 1-like	2	166198	320127		101726	480966	478987		230369	332500
A0A1S3YXU7	A0A1S3YXU7	peptidyl-prolyl cis-trans isomerase CYP71-like	7	192949	77026.8		67687.1	430134	122575	903389	48727.8	55049.4
A0A1S3YXW7	A0A1S3YXW7	putative exosome complex component rrp40	1	107822	3483.87	254612	41898.7	127199	9202.06	151898	20404.3	55283.3
A0A1S3YXY3	A0A1S3YXY3	uncharacterized protein LOC107780879 isoform X1	11	417162	240482	653330	378796	533273	191593	387894	156010	221902
A0A1S3YXZ4	A0A1S3YXZ4	"bifunctional dTDP-4-dehydrorhamnose 3,5-epimerase/dTDP-4-dehydrorhamnose reductase-like"	8	257746	465341	282132	390217	125723	456116	307608	346541	241521
A0A1S3YY25	A0A1S3YY25	60S acidic ribosomal protein P2A-like	3	2512341	76688.6	1.30158e+06	251170	459208	52856.1	689974	543082	272157
A0A1S3YY52	A0A1S3YY52;L0SQ48	Catalase	5	351871	565585	488500	357771	304531	542810	311984	567887	373366
A0A1S3YY53	A0A1S3YY53	hyoscyamine 6-dioxygenase-like	2	38029.5	17974.8		38669.2	50753.9	41547.9		37825.9	40578.9
A0A1S3YY83	A0A1S3YY83	la-related protein 6A-like	2	458427	73412.6	217038	88481.1	52202.9	93281.4	7387.41	157087	129973
A0A1S3YYA2	A0A1S3YYA2	subtilisin-like protease SBT1.9	5	65901.5	247137	44410.3	75703.9	403648	153314	49061.6	58047.2	84325.2
A0A1S3YYD6	A0A1S3YYD6	HMG-Y-related protein A-like	2	516093	113181	722036	256455	340005	136187	365751	143433	299250
A0A1S3YYF0	A0A1S3YYF0	protein YLS3-like	8	4.34852e+06	1.21146e+06	5.43704e+06	4277475	1.83297e+06	1.00253e+06	4957226	1675621	2.19773e+06
A0A1S3YYF2	A0A1S3YYF2;A0A1S4C2M0	ran guanine nucleotide release factor-like	1	182613	430512	155552	238236	194317	170104	973912	218227	219587
A0A1S3YYM5	A0A1S3YYM5;P49098	cytochrome b5;Cytochrome b5	11	195688	223959	178531	242216	51991.7	95436	343160	163581	167296
A0A1S3YYN8	A0A1S3YYN8	patellin-3-like	22	2.18289e+06	879901	2.41874e+06	269663	84422.8	98058.5	3.91761e+06	1485732	591987
A0A1S3YYQ3	A0A1S3YYQ3;A0A1S3ZTI1	40S ribosomal protein S9-2-like	10	825686	2296701	825856	920707	1.435e+06	2.53576e+06	857317	1.62501e+06	1.29231e+06
A0A1S3YYT1	A0A1S3YYT1;A0A1S4BT55;A0A1S4CR91	"iron-sulfur assembly protein IscA-like 2, mitochondrial;iron-sulfur assembly protein IscA-like 2, mitochondrial;iron-sulfur assembly protein IscA-like 2, mitochondrial"	1	54403	64296.8	46981.3	111639	140697	68086.2		43522.6	38873.5
A0A1S3YYT9	A0A1S3YYT9	NADP-dependent alkenal double bond reductase P2-like	13	2609100	1.0083e+06	1.33406e+06	897088	335424	1.80623e+06	1.2266e+06	1.57876e+06	1.27649e+06
A0A1S3YYW3	A0A1S3YYW3	subtilisin-like protease SBT1.7	15	339482	213715	455191	149044	303140	201595	380720	253194	232257
A0A1S3YYW5	A0A1S3YYW5;A0A1S4AUN9	nuclear export mediator factor Nemf;nuclear export mediator factor NEMF-like	5	86354.3	40647.2	65021.2	60570.4	65019.9	69813.8		18566.9	301858
A0A1S3YZ17	A0A1S3YZ17;A0A1S3Z0E8	eukaryotic translation initiation factor-like isoform X1;eukaryotic translation initiation factor-like isoform X2	6	162161	80597.8	230700	132636	66274.4	65160.9	222480	86204.2	53862.9
A0A1S3YZ51	A0A1S3YZ51;A0A1S3ZZR4	"ATP phosphoribosyltransferase 2, chloroplastic-like;ATP phosphoribosyltransferase 2, chloroplastic-like"	6	135163	84315.4	192868	103600	97312.6	113507	74302.6	138508	144252
A0A1S3YZA1	A0A1S3YZA1	uclacyanin-3-like	1	197709	6336.12	129872	142143			119615	51102.4	45035.2
A0A1S3YZB0	A0A1S3YZB0;A0A1S3Z0L6;A0A1S3Z968	"cystathionine beta-lyase, chloroplastic-like isoform X1;cystathionine beta-lyase, chloroplastic-like isoform X2;cystathionine beta-lyase, chloroplastic-like"	6	46191.9	252259		87619.2	278616	242333		130984	292467
A0A1S3YZE8	A0A1S3YZE8;A0A1S4DF31	Peptidyl-prolyl cis-trans isomerase	4	684547	262045	885322	736418	975193	604092	589559	387111	432129
A0A1S3YZJ0	A0A1S3YZJ0;A0A1S4AZ18	"ATP sulfurylase 1, chloroplastic-like;ATP sulfurylase 1, chloroplastic-like"	4	193707	192967	343459	181448		180324	196778	270252	172706
A0A1S3YZP9	A0A1S3YZP9	heat shock 70 kDa protein 17-like	9	1.44849e+06	537100	1.3049e+06	1.08421e+06	1.04064e+06	493058	1.17138e+06	535622	479743
A0A1S3YZS6	A0A1S3YZS6;A0A1S4A048	"nifU-like protein 2, chloroplastic;nifU-like protein 2, chloroplastic"	2		171629	79073.8	215910			120468	85392.4	116331
A0A1S3YZT7	A0A1S3YZT7	wound-induced proteinase inhibitor 2-like	7	356818688	29676490	590922048	35543300	9500302	2628853	363187040	56601368	56600508
A0A1S3YZU3	A0A1S3YZU3	Plasma membrane ATPase	23	860638	430466	944564	650618	575226	882460	1.01011e+06	661166	651843
A0A1S3YZX6	A0A1S3YZX6	patellin-3-like	17	1.43369e+06	880469	1.89779e+06	891774	1.43906e+06	812944	1.53139e+06	846302	884210
A0A1S3YZX8	A0A1S3YZX8;A0A1S4B487	uncharacterized protein LOC107781539;uncharacterized protein LOC107804369	5	84423	83414.4	137937	104960	101055	69444.8	86604.7	61121.4	68530.9
A0A1S3Z011	A0A1S3Z011;A0A1S4C4P3	calcium-dependent protein kinase 32-like;calcium-dependent protein kinase 7-like	1	88229.8		57523.9	77870	46812.1	30072.7	94168	41892.8	38096.9
A0A1S3Z024	A0A1S3Z024	dnaJ homolog subfamily B member 4-like	3	164775	24914.8	294245	239970	128038	117146	183540	94491.2	81978.9
A0A1S3Z025	A0A1S3Z025	epidermal growth factor receptor substrate 15-like	3	235711	71520.2	244932	112408	55165.4	32409.3	181356	65836.3	104904
A0A1S3Z028	A0A1S3Z028;A0A1S3ZC77	"electron transfer flavoprotein subunit beta, mitochondrial-like;electron transfer flavoprotein subunit beta, mitochondrial-like"	10	71892.8	145542	85847.8	46746.8	189798	88993.7	197170	268243	54004
A0A1S3Z055	A0A1S3Z055	"calcium-transporting ATPase 4, endoplasmic reticulum-type-like"	12	79050.6	51071.6	87381.1	94846.7	111416	91766.4	109880	54399.4	44041.6
A0A1S3Z059	A0A1S3Z059;A0A1S3ZBE7;A0A1S3ZIL8;A0A1S4A5T6;A0A1S4BNF1;A0A1S4CHK0	ADP-ribosylation factor;ADP-ribosylation factor 1-like;ADP-ribosylation factor 2;ADP-ribosylation factor 1;ADP-ribosylation factor 2-like;ADP-ribosylation factor 2-like isoform X2	9	574502	855980	396739	376545	441360	1.23507e+06	519091	968575	753403
A0A1S3Z083	A0A1S3Z083;A0A1S4C027	ras-related protein RABB1c-like	5	111255	140880	102975	56274.3	148168	167465	105722	112277	106554
A0A1S3Z096	A0A1S3Z096;A0A1S3Z0J3;A0A1S3Z0R0;A0A1S3Z0R5	pyridoxal kinase-like isoform X3;pyridoxal kinase-like isoform X2;pyridoxal kinase-like isoform X1;pyridoxal kinase-like isoform X5	3	104402	144036	146912	113336	142777	154645		146578	167529
A0A1S3Z0B3	A0A1S3Z0B3	transportin-1-like	10	104114	149650	105417	147228	162216	243189	80782.4	124605	126680
A0A1S3Z0B7	A0A1S3Z0B7	"phosphoglucomutase, cytoplasmic-like"	2	151364	135169	226061	143333	122179	94618.8	461363	166344	156890
A0A1S3Z0C4	A0A1S3Z0C4;A0A1S4AM43	Eukaryotic translation initiation factor 3 subunit M	13	76597.4	131517	146414	121319	88083	141335	21758.4	89109.9	150266
A0A1S3Z0C5	A0A1S3Z0C5	"enoyl-[acyl-carrier-protein] reductase [NADH] 2, chloroplastic-like"	9	7.82508e+06	3.51917e+06	5722779	3.93349e+06	5872607	10619560	3.05009e+06	5805591	6824684
A0A1S3Z0D1	A0A1S3Z0D1	putative amidase C869.01	1	176794	119393		132860	318446	287163		289266
A0A1S3Z0M9	A0A1S3Z0M9;A0A1S3Z0X9;A0A1S4C4P7	Small nuclear ribonucleoprotein Sm D2	3	68292.1	272831	47136.8	81960.5	98620.7	171479	78443.6	689864	157528
A0A1S3Z0N4	A0A1S3Z0N4	Fructose-bisphosphate aldolase	19	2.45821e+06	1.72924e+06	2.83035e+06	2.05593e+06	2.0471e+06	1.35766e+06	2715968	1.91764e+06	1.87941e+06
A0A1S3Z0Q8	A0A1S3Z0Q8;A0A1S4DCM0	serine racemase-like	2	11919.2	12318.4	20927.1	34037.7	41499.9	29162.9	15763.2	10814.9	17925.8
A0A1S3Z0S4	A0A1S3Z0S4	14 kDa proline-rich protein DC2.15-like	6	18335546	2.861e+06	17628708	15743025	6.90952e+06	3.04028e+06	20807768	7552922	7.99658e+06
A0A1S3Z0T6	A0A1S3Z0T6;A0A1S4CDV7;A0A1S4CE16;A0A1S4CE40;A0A1S4CE59	palmitoyl-protein thioesterase 1-like;palmitoyl-protein thioesterase 1-like isoform X3;palmitoyl-protein thioesterase 1-like isoform X1;palmitoyl-protein thioesterase 1-like isoform X4;palmitoyl-protein thioesterase 1-like isoform X2	1	196087	69079.8		136307	86375.8	143717	311219	180170	140047
A0A1S3Z0W1	A0A1S3Z0W1	putative inactive gamma-glutamyltranspeptidase 4	1	151348	183445		133250	462809	384427		161856	155872
A0A1S3Z134	A0A1S3Z134	tropinone reductase 1-like isoform X1	5	100563	93537.6	179701	33189.5		160595	58175.4	43721.9	88094.2
A0A1S3Z136	A0A1S3Z136;A0A1S3Z151;A0A1S3Z1A7;A0A1S3Z1Z0;A0A1S4BNN3;A0A1S4BNP7	"3-hydroxyisobutyryl-CoA hydrolase-like protein 1, mitochondrial isoform X1;3-hydroxyisobutyryl-CoA hydrolase-like protein 1, mitochondrial isoform X4;3-hydroxyisobutyryl-CoA hydrolase-like protein 1, mitochondrial isoform X3;3-hydroxyisobutyryl-CoA hydrolase-like protein 1, mitochondrial isoform X2;3-hydroxyisobutyryl-CoA hydrolase-like protein 1, mitochondrial isoform X1;3-hydroxyisobutyryl-CoA…	3	182553	71854.6	475811	119239	110564	197741	89512.3	113434	78915.4
A0A1S3Z138	A0A1S3Z138	Beta-galactosidase	18	267231	64944.4	419799	102980	190603	83374.1	181446	104583	65412
A0A1S3Z143	A0A1S3Z143	2-hydroxyacyl-CoA lyase-like	17	847859	1.09944e+06	1.04239e+06	797916	580317	949360	977754	589115	845120
A0A1S3Z157	A0A1S3Z157	probable acyl-CoA dehydrogenase IBR3	9	143323	262889	107710	163523	102028	419298	287684	255378	296743
A0A1S3Z183	A0A1S3Z183;Q40540	subtilisin-like protease SBT3.17;Pit2 protein	7	13943646	2.34277e+06	19361708	3.9853e+06	1.92066e+06	1.01649e+06	9822272	2.5596e+06	3423896
A0A1S3Z187	A0A1S3Z187	uncharacterized protein LOC107781866	3	862489	260021	602490	687802	109695	87870.3	1.04537e+06	370612	240003
A0A1S3Z195	A0A1S3Z195	5-oxoprolinase-like	13	106976	201360	82741.2	103264	64370.9	160312	46240.3	105025	96942.6
A0A1S3Z1C1	A0A1S3Z1C1;A0A1S4A6R1	expansin-like B1	5	651006	782111	364878	854986	334236	243092	1.2958e+06	775405	755133
A0A1S3Z1E4	A0A1S3Z1E4;Q9ZRD3	VAMP-like protein YKT61;NTGP1	7	404400	133256	374882	196376	153303	251558	268462	187482	163624
A0A1S3Z1F3	A0A1S3Z1F3	"ferredoxin-dependent glutamate synthase, chloroplastic-like"	36	458382	644704	564933	489898	1.02308e+06	1.14492e+06	564856	730857	896506
A0A1S3Z1L6	A0A1S3Z1L6	"enolase 1, chloroplastic-like"	18	404766	401084	331963	258072	407866	574752	463789	590689	602872
A0A1S3Z1Q8	A0A1S3Z1Q8	uncharacterized protein At2g17340-like	6	141310	58306	145405	173560	95969.3	95574.2	178682	155346	135140
A0A1S3Z1R6	A0A1S3Z1R6;A0A1S3ZK66	"dihydroxy-acid dehydratase, chloroplastic-like;dihydroxy-acid dehydratase, chloroplastic-like"	13	358996	590021	356842	532832	1.1129e+06	670815	319201	600698	578521
A0A1S3Z1U0	A0A1S3Z1U0	acetylornithine deacetylase	5	109645	116179	173072	143502	107127	81592.9	203356	123736	90540.6
A0A1S3Z1W5	A0A1S3Z1W5;A0A1S4ABH7	glucose-induced degradation protein 8 homolog	3	52175.3		53240.6	46048.9	18972.7		40937.2	16639.2	33501.3
A0A1S3Z205	A0A1S3Z205;A0A1S4BIP3	c-Myc-binding protein homolog	1	82216.8	41917.5		136714	73579.6			50942.3	57537.9
A0A1S3Z224	A0A1S3Z224	uncharacterized protein LOC107782154	1	574512	157239	972752	324357	152113	188715	711150		195741
A0A1S3Z231	A0A1S3Z231	inactive protein RESTRICTED TEV MOVEMENT 2-like	4	122808	25163.5	137394	45443.8	58077.5	29841.6	220659	86290	59127.3
A0A1S3Z258	A0A1S3Z258;A0A1S3Z275;A0A1S3Z2A7	dnaJ homolog subfamily C GRV2-like isoform X1;dnaJ homolog subfamily C GRV2-like isoform X2;dnaJ homolog subfamily C GRV2-like isoform X3	4	178433	33605		13488.5	62490.5	74550.1	140073	44824.7	84017.1
A0A1S3Z262	A0A1S3Z262;A0A1S3Z293;A0A1S3Z2B1;A0A1S3Z311	puromycin-sensitive aminopeptidase-like isoform X1;puromycin-sensitive aminopeptidase-like isoform X2;puromycin-sensitive aminopeptidase-like isoform X3;puromycin-sensitive aminopeptidase-like isoform X4	8	108849	162867	90355.5	37545.1	87551.6	146182	105144	177775	117601
A0A1S3Z2D0	A0A1S3Z2D0	putative invertase inhibitor	3	178698	292137	177177	177818	292415	477755	326420	294974	333022
A0A1S3Z2D4	A0A1S3Z2D4	hypersensitive-induced response protein 2	7	102972	149053	57448.6	89025.5	76248.7	311715	109034	152022	148137
A0A1S3Z2D7	A0A1S3Z2D7	60S ribosomal protein L10-like	8	402351	1.20872e+06	423250	340845	333559	1292983	356087	900612	909552
A0A1S3Z2F6	A0A1S3Z2F6;A0A1S3ZS86;A0A1S3ZS91;A0A1S3ZSE9	histone deacetylase HDT1-like;histone deacetylase HDT1-like isoform X3;histone deacetylase HDT1-like isoform X2;histone deacetylase HDT1-like isoform X1	4	331628	67949.6	192363	248997	685673	179391	173657	122062	68074.5
A0A1S3Z2G1	A0A1S3Z2G1;A9CM20	mitochondrial outer membrane protein porin of 34 kDa-like;Voltage-dependent anion channel	9	376899	1.44358e+06	412949	245443	603235	1.56138e+06	499154	1.36925e+06	813343
A0A1S3Z2H2	A0A1S3Z2H2;W0KMC2	26S protease regulatory subunit 6A homolog;Mg-dependent ATPase 1	1	450931	264149	507719	469458	207312	212711	520154	344877	290866
A0A1S3Z2K1	A0A1S3Z2K1	protein disulfide isomerase-like 1-6	12	62058.9	92416.5	82181.1	77879	78102.1	107687	369238	96454.3	91448.7
A0A1S3Z2K5	A0A1S3Z2K5;P93344	"aldehyde dehydrogenase family 2 member B7, mitochondrial-like;Aldehyde dehydrogenase (NAD+)"	23	4694148	2228626	5162512	3556610	2.50948e+06	2.34442e+06	4.25796e+06	3.31723e+06	3520903
A0A1S3Z2K7	A0A1S3Z2K7	"methylcrotonoyl-CoA carboxylase subunit alpha, mitochondrial-like"	4	255991	107640	327670	648488	338734	57926	169964	59052.7	75884
A0A1S3Z2L5	A0A1S3Z2L5	protein argonaute 18-like	3	221273	110936	174422	375378	514310	311080	273146	142386	200930
A0A1S3Z2P9	A0A1S3Z2P9	60S acidic ribosomal protein P1-like	4	191211	214617	327568	398220	221919	92085.4	268340	87267.3	109535
A0A1S3Z2Q3	A0A1S3Z2Q3	wound-induced proteinase inhibitor 2-like	3	1.28127e+06	350429	1.2972e+06	623702	113219	33817.4	1.06874e+06	237461	209414
A0A1S3Z2Q8	A0A1S3Z2Q8	"L-ascorbate peroxidase 3, peroxisomal-like"	4	282610	125829	341174	75810	274741	72736.6	296488	44427.7	43808.3
A0A1S3Z2R2	A0A1S3Z2R2	proteasome activator subunit 4	6	154949	126346	164140	96481	58790	139407	71071.6	93360.1	239209
A0A1S3Z2T8	A0A1S3Z2T8	Pectinesterase	11	60499.5	319636	65610.8	66149.9	520349	1.03825e+06	49990.6	265304	422055
A0A1S3Z332	A0A1S3Z332;A0A1S4DA45	translationally-controlled tumor protein homolog	6	2.34073e+06	760571	2.96793e+06	1.37755e+06	1.18839e+06	827390	2877204	1.475e+06	1.19251e+06
A0A1S3Z340	A0A1S3Z340;Q9SQ56	plasminogen activator inhibitor 1 RNA-binding protein-like isoform X1;RGG repeats nuclear RNA binding protein A (Fragment)	5	127965	51873.1	59367.5	25474.7			91315.4	40055.4	33306.6
A0A1S3Z352	A0A1S3Z352	abscisic acid 8'-hydroxylase 3-like	3	64626	28825	26735.9	25255.8		87286.9	30804	38911.2	37474.7
A0A1S3Z366	A0A1S3Z366;A0A1S4CAH9	protein NETWORKED 1D-like	2	217779	93649.8	160320	106765	60907.5	75668.3	235004	107667	114030
A0A1S3Z381	A0A1S3Z381	acidic endochitinase-like	5	934465	233373	343423	70793.1	18300.5	200931	855857	248429	247061
A0A1S3Z384	A0A1S3Z384;A0A1S4A256	uncharacterized protein LOC107782276;uncharacterized protein LOC107792904	4	323265	38730.5			76741.8	111463		57144.1	54061.2
A0A1S3Z3D3	A0A1S3Z3D3	"3-hydroxyisobutyryl-CoA hydrolase-like protein 3, mitochondrial"	2	148767	279500	307569	170055		159119	229666	298773	261682
A0A1S3Z3K3	A0A1S3Z3K3	Eukaryotic translation initiation factor 3 subunit A	18	332052	231263	380727	456026	297247	396646	209683	293309	269800
A0A1S3Z3P3	A0A1S3Z3P3	uncharacterized protein LOC107782665 isoform X1	2	100496	250559	89835	88661.2	193631	322608	126530	176834	127576
A0A1S3Z3P5	A0A1S3Z3P5	V-type proton ATPase catalytic subunit A-like	2	194548	176270	248897	219566	440889	391288	270989	148783	189643
A0A1S3Z3P8	A0A1S3Z3P8;A0A1S3Z4C8;A0A1S4C0Q7;A0A1S4C115	uncharacterized protein LOC107782667 isoform X1;uncharacterized protein LOC107782667 isoform X2;uncharacterized protein LOC107813924 isoform X2;uncharacterized protein LOC107813924 isoform X1	2	138183	244283	156564	110347	95124	340532	225136	149128	89861.6
A0A1S3Z3Q1	A0A1S3Z3Q1;A0A1S3Z3W0	uncharacterized protein LOC107782666 isoform X2;uncharacterized protein LOC107782666 isoform X1	3		96312	357512	278127		73561.7		86290.8	57944.5
A0A1S3Z3R3	A0A1S3Z3R3	"probable N-acetyl-gamma-glutamyl-phosphate reductase, chloroplastic"	3	238600	208837	263476	256003	181982	220438	279747	151338	174475
A0A1S3Z3R8	A0A1S3Z3R8;A0A1S4BSF2	protein EDS1L-like	4	93300	29023.1	92625	71269.3		37957.6		56114.4	68477
A0A1S3Z3U1	A0A1S3Z3U1	pyrrolidone-carboxylate peptidase-like	3	348343	172988	344861	206171	143300	208561	309435	307730	359321
A0A1S3Z3X4	A0A1S3Z3X4	U5 small nuclear ribonucleoprotein 40 kDa protein-like	4	37853.1	32556.1	67648	43466.7	66481.3	55296.1	56755.2	52422	43985.6
A0A1S3Z3Y7	A0A1S3Z3Y7;A0A1S4D5A4	40S ribosomal protein S6	11	810238	2.26904e+06	786268	1.25207e+06	1.17167e+06	1.49862e+06	1.00539e+06	1.54857e+06	1.54452e+06
A0A1S3Z404	A0A1S3Z404	21 kDa seed protein-like	4	2.93006e+06	1.65014e+06	1.69325e+06	3.92177e+06	942844	1.16911e+06	4.81645e+06	1.85057e+06	1.79688e+06
A0A1S3Z417	A0A1S3Z417	putative cytochrome c oxidase subunit 5b-like	1	5.3704e+06	224463	5.4056e+06	1700633	1.00475e+06	640072	5.61402e+06	1.7514e+06	1.42568e+06
A0A1S3Z421	A0A1S3Z421;A0A1S4D7W3	uncharacterized protein LOC107782713;uncharacterized protein LOC107826901	2	80313.6	41435.2		20969.8	44991.1	67847.4	69562.9	39222.3	41108.4
A0A1S3Z424	A0A1S3Z424;A0A1S4CTH3;A0A1S4CTT8	"psbP domain-containing protein 5, chloroplastic-like;psbP domain-containing protein 5, chloroplastic-like isoform X1;psbP domain-containing protein 5, chloroplastic-like isoform X2"	2	96741.4		90078.5	88649.2	70658.4	78470.9	112490	51411.3	71610.7
A0A1S3Z427	A0A1S3Z427	"chaperonin CPN60-2, mitochondrial-like"	1	166599	333227	182425	460878	379601	366714	167831	354305	350478
A0A1S3Z488	A0A1S3Z488	"isocitrate dehydrogenase [NAD] regulatory subunit 1, mitochondrial"	7	151126	184100	285810	131933	221252	254656	211673	202410	197266
A0A1S3Z496	A0A1S3Z496	"ATP-dependent Clp protease ATP-binding subunit CLPT2, chloroplastic-like"	4	213963	162241	361771	137879	220199	222502	165658	143619	143098
A0A1S3Z4E9	A0A1S3Z4E9;A0A1S3ZWR0	developmentally-regulated G-protein 2;developmentally-regulated G-protein 2-like	5	73574	156162	75656.1	52499.8	53419.5	407484	212309	101484	95043.2
A0A1S3Z4F9	A0A1S3Z4F9	coiled-coil domain-containing protein 18-like isoform X1	13	136517	180519	136058	286414	193266	269490	201072	183370	162772
A0A1S3Z4G5	A0A1S3Z4G5	lipoxygenase homology domain-containing protein 1-like	1	1091468	3.27869e+06	779553	2256680	967276	396464	1.19166e+06	4.43395e+06	1.73709e+06
A0A1S3Z4G7	A0A1S3Z4G7	"glucan endo-1,3-beta-glucosidase 5-like"	6	1711076	1.0135e+06	1.59184e+06	2479074	3.50845e+06	1.58503e+06	2.37515e+06	1.46767e+06	1.89582e+06
A0A1S3Z4L3	A0A1S3Z4L3	Probable bifunctional methylthioribulose-1-phosphate dehydratase/enolase-phosphatase E1	8	141452	101697	153825	95005.5	92438.6	131468	89706.2	133242	138816
A0A1S3Z4L7	A0A1S3Z4L7	ubiquitin fusion degradation protein 1 homolog	3	169344	119218	237194	308965	138982	186120	183522	116581	131973
A0A1S3Z4L8	A0A1S3Z4L8	Pyruvate kinase	12	295080	424522	293160	292135	111687	409200	182248	302313	278138
A0A1S3Z4N1	A0A1S3Z4N1	Peroxidase	25	1.46207e+06	4.17461e+06	963434	4105896	21098718	10279939	2.75887e+06	5.01998e+06	8676306
A0A1S3Z4R0	A0A1S3Z4R0	60S ribosomal protein L7-2-like	4	387401	376965	403314	436495	307818	511441	468252	414023	265578
A0A1S3Z4R3	A0A1S3Z4R3	Glycine cleavage system P protein	1	162354	234498	176183	142332		114491	198849	182930	136397
A0A1S3Z4R4	A0A1S3Z4R4;Q94IQ0	Peroxidase	4	88508.4	85247.1	109069	150469	140507	106616	156186	82499.2	86507.1
A0A1S3Z4S2	A0A1S3Z4S2;Q03666	probable glutathione S-transferase;Probable glutathione S-transferase	3	680174	1.65769e+06	571604	973692	742842	1.90477e+06	799019	1.4481e+06	944597
A0A1S3Z4T5	A0A1S3Z4T5;A0A1S4CTN2	beta-glucosidase BoGH3B-like	2	39454.3	40634.6		43433.4	66388.2	64883.6	32470.9		27651.8
A0A1S3Z4U1	A0A1S3Z4U1	Proteasome subunit alpha type	9	456317	1.17373e+06	269355	195895	1.03338e+06	1.92365e+06	234336	1.24916e+06	1.15802e+06
A0A1S3Z4W1	A0A1S3Z4W1;E1U7Y4	histone deacetylase HDT1-like isoform X2;Type 2 histone deacetylase c	1	202292	66418.2	208568	226493	281873	106140	136357	69958.4	79059.1
A0A1S3Z4X3	A0A1S3Z4X3	MICOS complex subunit MIC60-like	9	592966	143542	715682	188786	91231.1	149132	854548	225682	157026
A0A1S3Z543	A0A1S3Z543;A0A1S4A4U5;A0A1S4A506	uncharacterized protein LOC107783058;uncharacterized protein LOC107793769 isoform X2;uncharacterized protein LOC107793769 isoform X1	1	119403	65431.2	182103	94360.3	232484	45787.9	60487.2	14913.8	29888.7
A0A1S3Z555	A0A1S3Z555	Proteasome subunit alpha type	2	105761	231357	216590	242057	372643	308739	106868	61535.4	69805.7
A0A1S3Z574	A0A1S3Z574;A0A1S4B472	pre-mRNA-splicing factor ATP-dependent RNA helicase DEAH1-like isoform X1	2	143787	70414.5	218638	98855.7	180750	72853.7	98015.5	42322.3	54545.6
A0A1S3Z583	A0A1S3Z583;A0A1S4D550;A0A1S4D598	uncharacterized protein LOC107782938;uncharacterized protein LOC107826121 isoform X1;uncharacterized protein LOC107826121 isoform X2	1	258749		280174	247373	183407		399831		134730
A0A1S3Z5B1	A0A1S3Z5B1;A0A1S4AIR1;A0A1S4BHP6;A0A1S4BJZ7;B7X6S8	syntaxin-22-like;syntaxin-22-like;syntaxin-22-like;syntaxin-22-like;Syntaxin	4	457016	270090	632373	522605	561050	223812	502822	336525	363714
A0A1S3Z5H8	A0A1S3Z5H8	"L-ascorbate peroxidase 3, peroxisomal-like"	4	375138	126607	491613	297574	337382	79499.8	237821	77516	83527.2
A0A1S3Z5H9	A0A1S3Z5H9	endonuclease 1-like	8	94238.2	111913	118758	279906	87413.8	92819.2	141603	101185	115768
A0A1S3Z5I5	A0A1S3Z5I5	"L-ascorbate peroxidase 3, peroxisomal-like"	4	496315	73645.8	300470	182951	114217	120300	385445	475525	265339
A0A1S3Z5I9	A0A1S3Z5I9	Sucrose synthase	11	175341	265616	168138	250048	114634	387420	142491	441596	343648
A0A1S3Z5K7	A0A1S3Z5K7;A0A1S4BRK3	uncharacterized protein LOC107783170;uncharacterized protein LOC107811154	4	1.24927e+06	385471	853548	4.5831e+06	1223661	669666	1.21124e+06	411955	447046
A0A1S3Z5M0	A0A1S3Z5M0;A0A1S3ZSY3	uncharacterized protein At2g34160-like	5	150601	326686	148630	225132	179128	271445	285058	203295	195623
A0A1S3Z5N9	A0A1S3Z5N9	protein DJ-1 homolog D-like	10	1.19571e+06	524425	1.29559e+06	910378	1365096	932264	1181002	993980	1.05932e+06
A0A1S3Z5Q1	A0A1S3Z5Q1	Dihydrolipoamide acetyltransferase component of pyruvate dehydrogenase complex	6	447764	213832	493107	1.24992e+06	1.74962e+06	206882	432850	303940	287000
A0A1S3Z5S0	A0A1S3Z5S0	beta-galactosidase-like	4	162602	219609	393947	621978	399886	227727	318364	298959	372087
A0A1S3Z5S5	A0A1S3Z5S5;A0A1S3Z5Z6	uncharacterized protein LOC107783365 isoform X2;uncharacterized protein LOC107783365 isoform X1	2	86054.9		95082.2	73919.4		106863	201427	19059	195211
A0A1S3Z5S8	A0A1S3Z5S8	aldehyde dehydrogenase family 2 member C4	6	95388.8	260868		458329	319330	306509	120029	250912	266570
A0A1S3Z5T3	A0A1S3Z5T3	cathepsin B-like	8	1.04681e+06	432525	855273	525639	160168	316332	1.29929e+06	675448	426119
A0A1S3Z5U0	A0A1S3Z5U0	oxalate--CoA ligase-like	5	382356	266294	204211	73900.2		85894	288176	327289	243319
A0A1S3Z5U6	A0A1S3Z5U6;A0A1S4CIG9	"ribosome-binding factor PSRP1, chloroplastic-like;ribosome-binding factor PSRP1, chloroplastic-like"	2	67560.1	54624.8	101226	57994.9	83644.1	55663.9	57443.7		107927
A0A1S3Z5V9	A0A1S3Z5V9	uncharacterized protein LOC107783329	2	195097		216595	192107	183099	257433		214925	61327.4
A0A1S3Z5W0	A0A1S3Z5W0	serine carboxypeptidase-like 51	10	1155223	293291	924753	765816	774364	690301	707782	535367	663133
A0A1S3Z5Y5	A0A1S3Z5Y5;A0A1S3Z650	Folylpolyglutamate synthase	1	105807	33215.3	124239	94912.5	62261.6	126721	72204.3	132128	115248
A0A1S3Z627	A0A1S3Z627;A0A1S4BEC1	non-specific lipid-transfer protein 2-like	3	1.67448e+06	1.85773e+06	4996847	2682908	789075	382376	5854430	2.1022e+06	1.77292e+06
A0A1S3Z669	A0A1S3Z669	GDSL esterase/lipase At1g74460-like	3	151102	71989.6	207493	128137	149896	43708.4	128516	24435.7	22192.6
A0A1S3Z694	A0A1S3Z694	CO(2)-response secreted protease-like	12	612488	324429	591882	465481	478057	513487	739129	522871	607864
A0A1S3Z6B3	A0A1S3Z6B3	cathepsin B-like	3	358502	241451	387989	295507	349050	154553	390059	117589	171697
A0A1S3Z6C5	A0A1S3Z6C5	HMG-Y-related protein A-like	7	4834030	767689	6681272	2.01992e+06	2.27975e+06	629455	4.13479e+06	807695	1.57708e+06
A0A1S3Z6H3	A0A1S3Z6H3;C3PTS6	subtilisin-like protease SBT1.7;Serine protease	22	643380	2.24663e+06	576424	687920	1.64205e+06	1.8763e+06	941695	1.3806e+06	1.60217e+06
A0A1S3Z6N9	A0A1S3Z6N9;A0A1S3Z6T5;A0A1S4BC20	apoptosis inhibitor 5-like isoform X1;apoptosis inhibitor 5-like isoform X2;apoptosis inhibitor 5-like	6	84031.2	37282	130955	51507.5	62680.3	23767.7	54535.8	15666.9	148049
A0A1S3Z6P5	A0A1S3Z6P5;A0A1S3ZNC8	putative G3BP-like protein	4	119760	84950.9	142314	118071	86584.6	51116.8	257082	149469	88863
A0A1S3Z6P8	A0A1S3Z6P8	protein EXPORTIN 1A-like	2	298125	140048	386640	145589	131729	234393		115819	133046
A0A1S3Z6Q6	A0A1S3Z6Q6	uncharacterized protein LOC107783614	7	83692.6	102916	92366.9	59154.3	242673	224078	68488.9	71368	135170
A0A1S3Z6Q8	A0A1S3Z6Q8;A0A1S4CY62	Exocyst subunit Exo70 family protein	2	67407.1	86000.8	58544.1	57578.4	138497	102768	55028.3	28684.6
A0A1S3Z6X4	A0A1S3Z6X4	ubiquitin receptor RAD23c-like	1	82331.5	56761.8	130727	112788	48278.3	37149.4	202336	115147	100822
A0A1S3Z6Z0	A0A1S3Z6Z0	"Dihydroorotate dehydrogenase (quinone), mitochondrial"	6	131356	107423	145566	94098.3	146451	202391	14759.6	114427	110993
A0A1S3Z712	A0A1S3Z712	nitronate monooxygenase-like	3	92328.1	123563	94767.2	52524	91263	162698	136753	123283	117256
A0A1S3Z729	A0A1S3Z729	ubiquitin receptor RAD23d-like	9	3.35043e+06	1.47994e+06	4.35603e+06	1.77371e+06	924230	335548	3905588	711845	1.19821e+06
A0A1S3Z735	A0A1S3Z735;A0A1S4ATP7	cullin-1-like	3	15533.6	19039.8	15897.9	28240.6		86432		51790.1	38997
A0A1S3Z744	A0A1S3Z744	probable protein disulfide-isomerase A6	15	2475616	1.66338e+06	2.50381e+06	3.57189e+06	1.86444e+06	1425292	2.90621e+06	2338080	2.16004e+06
A0A1S3Z749	A0A1S3Z749;A0A1S4CVG1	26S proteasome non-ATPase regulatory subunit 13 homolog B;26S proteasome non-ATPase regulatory subunit 13 homolog B-like	9	692242	850009	646357	887585	790556	1.22124e+06	417656	808214	703223
A0A1S3Z750	A0A1S3Z750;A0A1S3Z7W7	"dihydrolipoyl dehydrogenase 2, chloroplastic-like isoform X1;dihydrolipoyl dehydrogenase 2, chloroplastic-like isoform X2"	3	846434	159684		157553	100190	488965	402796	332903	406554
A0A1S3Z761	A0A1S3Z761;A0A1S3Z7R3;A0A1S3ZKG6;A0A1S3ZKW9;A0A1S3ZWC2;A0A1S3ZWE8;A0A1S3ZWG5;A0A1S4AHU4	Receptor-like serine/threonine-protein kinase;Receptor-like serine/threonine-protein kinase;Receptor-like serine/threonine-protein kinase;G-type lectin S-receptor-like serine/threonine-protein kinase At4g27290 isoform X2;Receptor-like serine/threonine-protein kinase;Receptor-like serine/threonine-protein kinase;Receptor-like serine/threonine-protein kinase;G-type lectin S-receptor-like serine/thr…	1	114224	107477	86953.3	95911.2	113084	163744	122815	114874	107995
A0A1S3Z764	A0A1S3Z764	acid phosphatase 1-like	14	830246	801202	1.04699e+06	450399	2.43278e+06	440676	713170	557234	666960
A0A1S3Z790	A0A1S3Z790	"Arginine biosynthesis bifunctional protein ArgJ, chloroplastic"	10	137794	763812	105481	644862	1196681	808551	129481	2.13872e+06	2.09987e+06
A0A1S3Z7A0	A0A1S3Z7A0	"argininosuccinate lyase, chloroplastic"	6	268741	161174	482226	243254	162036	228471	212346	352402	237328
A0A1S3Z7D3	A0A1S3Z7D3	7-deoxyloganetic acid glucosyltransferase-like	6	106632	298790	211881	268970	132046	321183	98834.9	328436	237231
A0A1S3Z7F6	A0A1S3Z7F6	"nudix hydrolase 15, mitochondrial-like"	2	78819.9	27557.5	39446.2	145133	70184.2	34077.1	52344	59197.2	54542.2
A0A1S3Z7F9	A0A1S3Z7F9;A0A1S4ANL3	Histone H2A	2	62035.6	77544	481338	32545.9	2.27204e+06	20066.9	218728	362227	391218
A0A1S3Z7J1	A0A1S3Z7J1;A0A1S4AP54	non-specific lipid-transfer protein-like 1	4	83038.8	99458.2	81781.8	119271	119096	106000	140159	166033	57357.5
A0A1S3Z7K9	A0A1S3Z7K9;A0A1S3Z7U1;A0A1S4AFY8;A0A1S4AGN9	"aldehyde dehydrogenase family 2 member B4, mitochondrial-like isoform X1;aldehyde dehydrogenase family 2 member B7, mitochondrial-like isoform X2;aldehyde dehydrogenase family 2 member B4, mitochondrial-like isoform X1;aldehyde dehydrogenase family 2 member B4, mitochondrial-like isoform X2"	16	2928279	1.68721e+06	3.38825e+06	2520960	1936077	2343621	3.47086e+06	3.37137e+06	2.59848e+06
A0A1S3Z7L2	A0A1S3Z7L2	2-alkenal reductase (NADP(+)-dependent)-like	3	414879	152667	204980	64537.1	76268.9	201035	190403	203563	116058
A0A1S3Z7P7	A0A1S3Z7P7;A0A1S3ZA55	"2,3-bisphosphoglycerate-dependent phosphoglycerate mutase-like;2,3-bisphosphoglycerate-dependent phosphoglycerate mutase-like"	7	58325.2	173342		261205	96869.8	123984		114369	82206.1
A0A1S3Z7Q9	A0A1S3Z7Q9;A0A1S4ACB5	Dirigent protein	4	2.78136e+06	4237335	2.39943e+06	2.06994e+06	4.92193e+06	7.92459e+06	3.38384e+06	6475853	5074058
A0A1S3Z7X6	A0A1S3Z7X6;A0A1S4D746	Alpha-amylase	8	574495	283358	714258	367105	364797	285195	553766	299889	280864
A0A1S3Z811	A0A1S3Z811	S-formylglutathione hydrolase	12	2.8466e+06	586266	4310428	2940059	2617288	1.10877e+06	1.97635e+06	1.07435e+06	1.43118e+06
A0A1S3Z828	A0A1S3Z828	Phosphoglycerate kinase	41	3.92582e+06	6.58589e+06	4.20256e+06	4.50319e+06	6030008	5.4249e+06	3985740	6374462	5.24501e+06
A0A1S3Z855	A0A1S3Z855;A0A1S4DF93	Cytokinin riboside 5'-monophosphate phosphoribohydrolase	2	175200	250755	175016	162739	77584.5	26573.4	263606	210273	157876
A0A1S3Z858	A0A1S3Z858	apyrase-like	8	870949	3.9184e+06	1.09673e+06	1.68479e+06	3337756	4.85382e+06	837332	4341869	4129225
A0A1S3Z891	A0A1S3Z891	L-gulonolactone oxidase 3-like	3	1.08453e+06	16200.2	1.72562e+06	1.21786e+06	1.17655e+06	655246	853033	1.01629e+06	1.2669e+06
A0A1S3Z898	A0A1S3Z898	fasciclin-like arabinogalactan protein 9	8	18780686	4359005	23620552	15045150	18601836	5277581	23019786	6191561	7261346
A0A1S3Z8A2	A0A1S3Z8A2;A0A1S4BAP2	scarecrow-like protein 14	2	48931.1	71772.5	52315	33384.7	47559.5	47949	34444.1	38513.1	56583.9
A0A1S3Z8C4	A0A1S3Z8C4	Laccase	2	403160	53234.7	189432		125469	118319		107855	71746.6
A0A1S3Z8F4	A0A1S3Z8F4;A0A1S4B557;A0A1S4B5C5	FAM10 family protein At4g22670-like;FAM10 family protein At4g22670-like isoform X1;FAM10 family protein At4g22670-like isoform X2	20	521844	335810	626390	951909	958068	444343	657629	549330	489238
A0A1S3Z8H0	A0A1S3Z8H0	gamma-glutamyltranspeptidase 1-like	5	42978	93039.5		39622.5	67904.9	47131.3		62229.5	55974.3
A0A1S3Z8I4	A0A1S3Z8I4	rapid alkalinization factor-like	1	1.67724e+06	161488	1.59784e+06	277126	138985	31085.3	1.03852e+06	147864	856169
A0A1S3Z8M2	A0A1S3Z8M2	"glutamate--cysteine ligase, chloroplastic-like"	1	45639	131093	51213.4	95837.2	154940	136223	40667.5	55253.8	48656.9
A0A1S3Z8N5	A0A1S3Z8N5	hsp70-Hsp90 organizing protein 3-like	7	317395	82145.8	633997	328355	179057	87314.4	291548	139266	181175
A0A1S3Z8Q0	A0A1S3Z8Q0	early nodulin-like protein 1	8	1.42426e+06	471693	2.04329e+06	604542	558252	218988	3.23099e+06	1.0978e+06	725076
A0A1S3Z8T4	A0A1S3Z8T4	flavin-dependent oxidoreductase FOX2-like	5	88621.4	168608	86421.9	81639.5	324746	284111	111675	134876	106352
A0A1S3Z8W5	A0A1S3Z8W5;A0A1S4CFZ2	"uncharacterized protein At2g34460, chloroplastic-like;uncharacterized protein At2g34460, chloroplastic-like"	7	128014	133236	147070	157358	264331	255793	144753	155110	166394
A0A1S3Z8X1	A0A1S3Z8X1;A0A1S3ZF42	pto-interacting protein 1-like	10	266165	194624	333440	231356	147535	239948	272483	276909	234515
A0A1S3Z8X9	A0A1S3Z8X9;A0A1S3Z9C7;A0A1S4B6M9;A0A1S4B6T5	DNA helicase	1	34017.6	115404	85262.5	93511.9		71510.6	44994.7	74822.3	41832.2
A0A1S3Z8Z5	A0A1S3Z8Z5	3-isopropylmalate dehydrogenase	2	223291	222978	260190	273146	318114	261205	191102	234488	169938
A0A1S3Z907	A0A1S3Z907	senescence-specific cysteine protease SAG39-like	1	97189.2	11146.5	26749.5	18418.2			83415.4	26516.8	10858.4
A0A1S3Z926	A0A1S3Z926;A0A1S4CHL2	clathrin interactor EPSIN 2-like	2	71438.9		65074.1	23762.9	72569.9		131468	35672.9	21052.2
A0A1S3Z932	A0A1S3Z932;A0A1S4C9L4	Deoxyhypusine hydroxylase	1	115121	28169.4	85571.4	36341.2			107114	39788	34293
A0A1S3Z956	A0A1S3Z956	zinc finger protein ZPR1-like	4	89201	38266.3	102529	71676.1	44347.2	33682.3	91671.2	29709.6	18402.1
A0A1S3Z973	A0A1S3Z973;A0A1S4A5C3	subtilisin-like protease SBT1.7	14	19670578	3244963	12270658	4968761	1.02322e+06	4.69618e+06	9251881	4761242	5123780
A0A1S3Z974	A0A1S3Z974	"2-methylacyl-CoA dehydrogenase, mitochondrial isoform X1"	9	105303	280419	131525	91291.9	134840	286861	144382	175984	167094
A0A1S3Z976	A0A1S3Z976;A0A1S4D0C1;Q75XU8;Q762F4	14-3-3 protein 7;14-3-3 protein 7-like;T(S)14-3-3 protein (Fragment);14-3-3 protein	8	42546.9	235134	47422.6	71431.2	130871	191584	108817	218218	231308
A0A1S3Z980	A0A1S3Z980;E3VJP8	calcium-dependent protein kinase 32-like;Calcium-dependent protein kinase 8	8	201508	64733.5	161535	198315	126953	104141	196667	106139	112712
A0A1S3Z9A1	A0A1S3Z9A1	putative clathrin assembly protein At2g01600	2	144464	56539.2	266951	64591.9	91009.7	87869.6	129336	61667.1	43711.6
A0A1S3Z9J7	A0A1S3Z9J7;P29059	endochitinase 3;Endochitinase 3	10	2.83307e+06	7.18875e+06	1.41341e+06	3.98018e+06	7.56184e+06	4226591	3.47456e+06	8466652	11470382
A0A1S3Z9K1	A0A1S3Z9K1	60S ribosomal protein L5	7	399437	293322	516177	297105	237675	266590	595465	442164	312190
A0A1S3Z9L1	A0A1S3Z9L1	probable prefoldin subunit 4	5	370377	142601	196066	194030	117989	128364	275769	113771	160919
A0A1S3Z9N8	A0A1S3Z9N8;A0A1S4B7C1	BTB/POZ domain-containing protein At3g09030-like	6	627505	184125	780185	213023	297508	135953	441156	136626	146578
A0A1S3Z9P5	A0A1S3Z9P5	SNW/SKI-interacting protein-like	4	131116	28187.5	98664.4	50855.5		33073.5	89623.7	78674.5
A0A1S3Z9S0	A0A1S3Z9S0;A0A1S3Z9X5;A0A1S4BWP1	acid phosphatase 1-like isoform X2;acid phosphatase 1-like isoform X1;acid phosphatase 1-like	3	79652.9	140504	530885	254957	305771	422810	146593	169846	140682
A0A1S3Z9Y3	A0A1S3Z9Y3;A0A1S4CBU7	"Elongation factor Ts, mitochondrial;Elongation factor Ts, mitochondrial"	5	114658	83611.2	106210	108687	70340.1	62901.4	74081.9	71758.5	64916.1
A0A1S3Z9Z2	A0A1S3Z9Z2	histone H1-like	7	12944334	3.20498e+06	18428280	11611086	12188725	2216066	21962472	7485222	5978119
A0A1S3ZA09	A0A1S3ZA09	expansin-like A2	4	158622	142141	163475	102119	200303	191272	164349	161137	160083
A0A1S3ZA22	A0A1S3ZA22	FK506-binding protein 5-like isoform X1	40	2.83505e+06	97760.3	2.78074e+06	600995	539639	171857	4445669	1.0734e+06	868487
A0A1S3ZA96	A0A1S3ZA96	probable calcium-binding protein CML13	1	3.35713e+06	625604	4.14682e+06	1988836	1.19661e+06	450843	2346336	625323	779276
A0A1S3ZAB7	A0A1S3ZAB7;A0A1S4ABX7	guanine nucleotide-binding protein subunit beta-like protein	3	81766	1.0238e+06	118603	37192.3	153720	104330	51158.3	77796.8	29495.1
A0A1S3ZAC5	A0A1S3ZAC5	villin-3-like	26	2.03248e+06	1112063	2.16865e+06	1.93982e+06	1.47094e+06	1.62213e+06	2040802	1.45725e+06	1.55853e+06
A0A1S3ZAC6	A0A1S3ZAC6	THO complex subunit 4D-like	12	311201	158652	313223	379713	616475	215457	350355	409664	249137
A0A1S3ZAD5	A0A1S3ZAD5	plant UBX domain-containing protein 4-like	6	413661	39388.3	436209	149029	290626	89408.8	290195	232755	160980
A0A1S3ZAD8	A0A1S3ZAD8;A0A1S4B1Q8	"CBS domain-containing protein CBSX1, chloroplastic-like;CBS domain-containing protein CBSX1, chloroplastic-like"	6	88724.4	76967.8	144817	79555.1	58055.7	75182.6	144476	59292.8	66230.6
A0A1S3ZAF0	A0A1S3ZAF0	probable mitochondrial saccharopine dehydrogenase-like oxidoreductase At5g39410	1	151378	141908	107406	121894	124362	131700	133524	156728	147840
A0A1S3ZAJ6	A0A1S3ZAJ6	Cytochrome b561 and DOMON domain-containing protein	3		97253.8	16692.3			53059.6	26057.9	58048.3	40906.3
A0A1S3ZAL3	A0A1S3ZAL3;A0A1S4A655	protein LIGHT-DEPENDENT SHORT HYPOCOTYLS 10-like	4	382702	302325	504415	294837	318786	232799	479880	333581	312083
A0A1S3ZAP6	A0A1S3ZAP6	uncharacterized protein LOC107784855	5	116497	36939.4	64028.5	60348.5		48853.6	160108	60640.5	1712.64
A0A1S3ZAQ3	A0A1S3ZAQ3	"acetyl-coenzyme A carboxylase carboxyl transferase subunit alpha, chloroplastic-like isoform X2"	3	139679		34963.1	60990.8	87600.4	58071.6			60234
A0A1S3ZAR1	A0A1S3ZAR1	uncharacterized protein LOC107784773	6	243275	83735.4	251252	189937	126934	93452	511209	74069.5	110396
A0A1S3ZAS0	A0A1S3ZAS0;A0A1S4CJD2	Peptidylprolyl isomerase	10	4835821	3.43782e+06	2662609	7002507	4.66203e+06	4.29149e+06	5.31814e+06	4.92706e+06	5521020
A0A1S3ZAS3	A0A1S3ZAS3;A0A1S3ZS00	codeine O-demethylase-like	1	3917259	188257		153032		161604	100168	125393	130295
A0A1S3ZAU1	A0A1S3ZAU1	glycine-rich RNA-binding protein-like	4	222452	160093	182366	145036	147386	96895.8	272518	254461	182649
A0A1S3ZAU7	A0A1S3ZAU7	putative disease resistance protein At1g50180	8	1.44523e+06	313330	1125755	942671	134197	222386	1.03737e+06	372387	396678
A0A1S3ZAU8	A0A1S3ZAU8;A0A1S3ZNU0	pre-mRNA-splicing factor ATP-dependent RNA helicase DEAH7-like	2	57812.9	60020.5		35405.1		110067	67119		403856
A0A1S3ZAU9	A0A1S3ZAU9	ras-related protein RABA2a-like	5	76446.6	174952	114551	101075	135564	185143	147722	110354	96343.8
A0A1S3ZAW0	A0A1S3ZAW0	"heat shock protein 90-5, chloroplastic-like"	2	299691	109441	216148	76181.6		105321	300932	170483	250948
A0A1S3ZAX2	A0A1S3ZAX2	OTU domain-containing protein 6B-like	3	64517	46043.9	67125.2	34710.9	26669.5	47353.6	94395.4	52051.5	34687.8
A0A1S3ZAZ9	A0A1S3ZAZ9;Q40509	histone H1-like;Histone H1	13	34654208	11682856	24241306	32534782	38692364	14369937	55075600	27624472	26878198
A0A1S3ZB15	A0A1S3ZB15	Protein yippee-like	5	349787	122288	148053	155137	247046	226787	650370	170682	197769
A0A1S3ZB35	A0A1S3ZB35	uncharacterized protein LOC107784943	4	382164	89463.2	552825	272120	215664	89905.8	224934	75456.6	106198
A0A1S3ZB40	A0A1S3ZB40;A0A1S4DKF8;A0A1S4DKG0	flowering locus K homology domain-like;flowering locus K homology domain-like isoform X2;flowering locus K homology domain-like isoform X1	1	26524.9	78917.6	48542.7	50258.2	83190.1	50339.6	73139.2	81177.1	74299.9
A0A1S3ZB53	A0A1S3ZB53	putative ripening-related protein 1	5	11357324	1.46558e+06	7630733	7.25405e+06	1.43756e+06	2.77752e+06	8088454	2.61474e+06	2.78131e+06
A0A1S3ZB97	A0A1S3ZB97;A0A1S4CHY1	DNA-damage-repair/toleration protein DRT100-like	3	1.10394e+06	19307.6	74406.7	72935.1		17009.2	68964.7	25027.8
A0A1S3ZBA9	A0A1S3ZBA9;A0A1S4B297	putative CCA tRNA nucleotidyltransferase 2	4	263865	61235.1	325701	165310	97297.8	99875.4	141672	76623.9
A0A1S3ZBI1	A0A1S3ZBI1	indole-3-acetic acid-amido synthetase GH3.6-like	3	29199.8	62753.1	29590.2	56416.7		107430		66576.8	46265.8
A0A1S3ZBJ0	A0A1S3ZBJ0	D-3-phosphoglycerate dehydrogenase	15	850434	952106	824802	676907	567164	1.30145e+06	776726	1.0249e+06	1.21149e+06
A0A1S3ZBM0	A0A1S3ZBM0	activator of 90 kDa heat shock protein ATPase homolog	4	339428	214933	392863	247580	334378	232200	230742	232078	172585
A0A1S3ZBM2	A0A1S3ZBM2	non-specific lipid-transfer protein-like protein At2g13820	3	1.48538e+06	821080	1.24239e+06	2.30072e+06	454153	344481	1.72858e+06	775260	1.18155e+06
A0A1S3ZBQ8	A0A1S3ZBQ8;A0A1S4B348	Coatomer subunit epsilon	1	84224.4	83034.4	80556.1	28364.4	9769.31	57303.9	99735.9	107798	58393.9
A0A1S3ZBV2	A0A1S3ZBV2	ubiquitin receptor RAD23c-like	3	811416	289030	1.0171e+06	365831	238344	84023.1	829336	176719	265982
A0A1S3ZBX2	A0A1S3ZBX2;A0A1S3ZC30	uncharacterized protein OsI_027940-like isoform X1;uncharacterized protein OsI_027940-like isoform X2	4	1.24022e+06	457506	1217529	1.00048e+06	511583	439324	1.2701e+06	1319971	716569
A0A1S3ZC64	A0A1S3ZC64	early nodulin-like protein 1	2	297275	83746	523138	197217	178887	136265	1093957	378813	102814
A0A1S3ZC67	A0A1S3ZC67	Peroxidase	18	7.58737e+06	3.14113e+06	1.20869e+06	1.59655e+06	1.04124e+06	707787	15294361	5.006e+06	6.93355e+06
A0A1S3ZC87	A0A1S3ZC87;A0A1S4C3K9	(DL)-glycerol-3-phosphatase 2-like	1	47047.2	19839			43150.6	40204.2	31569.3	33263.3	28538.2
A0A1S3ZCD2	A0A1S3ZCD2;A0A1S3ZNH7	uncharacterized protein LOC107785312;uncharacterized protein LOC107788740	2	1.51202e+06	274865	1.17725e+06	518155	209311	383343	2.57212e+06	417804	335309
A0A1S3ZCL5	A0A1S3ZCL5;A0A1S4C729	uncharacterized protein LOC107785378;uncharacterized protein LOC107815657	1	130572	157814	171312	174368	187961	229537	149131	122087	139453
A0A1S3ZCN1	A0A1S3ZCN1;A0A1S3ZCV6	Pectinesterase	11	108549	2039308	113929	60906.1	145315	393703	297630	925223	660394
A0A1S3ZCS2	A0A1S3ZCS2;A0A1S3ZD42;O24144;O24151	caffeoyl-CoA O-methyltransferase 4;caffeoyl-CoA O-methyltransferase 1;Caffeoyl-CoA O-methyltransferase 1;Caffeoyl-CoA O-methyltransferase 4	4	2850308	251012	108938	101941		39367.9	101655	54490.2	5.26488e+06
A0A1S3ZCS7	A0A1S3ZCS7;A0A1S4BSW5;A0A1S4BT51	uncharacterized protein LOC107785455;uncharacterized protein LOC107811530 isoform X2;uncharacterized protein LOC107811530 isoform X1	3	157075	138872	151073	203092	134935	69032.6	232258	94606.4	117253
A0A1S3ZCU2	A0A1S3ZCU2	brefeldin A-inhibited guanine nucleotide-exchange protein 5-like	9	27449.4	42026.7	42335.9	62234.7	28226.4	40605.5	41021.2	53657.6	35868
A0A1S3ZCU3	A0A1S3ZCU3	40S ribosomal protein S3a	16	1.21189e+06	2.35343e+06	1.1862e+06	1.65022e+06	1.61931e+06	2.27228e+06	1.44313e+06	2.86277e+06	2.64511e+06
A0A1S3ZCV7	A0A1S3ZCV7	E3 UFM1-protein ligase 1 homolog	4		76545.7	149950	111602	140841	172363		105750	104118
A0A1S3ZCX5	A0A1S3ZCX5	uncharacterized protein LOC107785452	6	177155	78181.1	119643	136454	153205	122588	155041	226150	170164
A0A1S3ZCX7	A0A1S3ZCX7;A0A1S4BY88	triphosphate tunel metalloenzyme 3-like;triphosphate tunel metalloenzyme 3-like isoform X1	2	75559.6	85150.9		93890	156942	170196	76849	82906	68766.9
A0A1S3ZCY7	A0A1S3ZCY7	"asparagine--tRNA ligase, cytoplasmic 1-like"	13	398119	421629	481930	300981	302308	474829	359391	532523	438734
A0A1S3ZD04	A0A1S3ZD04;A0A1S4BBL3;A0A1S4D3X4	heterogeneous nuclear ribonucleoprotein 1-like	1	3.49027e+06	154428	4.05101e+06	2.07128e+06	1.39866e+06			1.22677e+06	1477606
A0A1S3ZD62	A0A1S3ZD62;O80431;P93349	Xyloglucan endotransglucosylase/hydrolase;Xyloglucan endotransglucosylase/hydrolase;Probable xyloglucan endotransglucosylase/hydrolase protein	9	265457	609852	346368	229150	115973	279448	242928	511801	302087
A0A1S3ZD70	A0A1S3ZD70	cytochrome P450 71A1-like	2	32885916	8.04018e+06	22963390	26021072	3.21443e+06	12989926	29411214	13886495	20160588
A0A1S3ZD81	A0A1S3ZD81	4-coumarate--CoA ligase 1-like	10	69460.2	191328	127868	154265	61030.4	114317	154349	206653	121778
A0A1S3ZD92	A0A1S3ZD92	beta-glucosidase BoGH3B-like	15	506155	419613	478674	409249	765561	771322	481251	452075	494299
A0A1S3ZD96	A0A1S3ZD96	GDSL esterase/lipase 2-like	2	339771	113113	388260	67152.9	29685.9		190554	154194	145969
A0A1S3ZDB1	A0A1S3ZDB1	phosphopantetheine adenylyltransferase-like	2	202570	120848	187162	300218	241312	148141	205880	112526	176329
A0A1S3ZDC2	A0A1S3ZDC2;A0A1S4B6Y2	uncharacterized protein LOC107785440;uncharacterized protein LOC107805228	2	1.18468e+06	105759	1.58082e+06	798438	416786	141357	785582	180503	232200
A0A1S3ZDE0	A0A1S3ZDE0	"heat shock protein 90-5, chloroplastic-like"	10	127856	270941	124977	96941.4	136804	274953	97962.9	123392	232397
A0A1S3ZDE9	A0A1S3ZDE9	Endoglucanase	1	868261	1.0067e+06	796703	705227	1.30336e+06	1.76722e+06	492916	1.15303e+06	1.32305e+06
A0A1S3ZDG6	A0A1S3ZDG6;Q8L6J9	"carbamoyl-phosphate synthase large chain, chloroplastic-like;Putative carbamoyl phosphate synthase large subunit"	15	232993	105957	332998	171991	242741	109672	230412	131781	128339
A0A1S3ZDG9	A0A1S3ZDG9	flowering locus K homology domain-like	10	203875	254644	224767	221038	263921	214407	276799	251847	298746
A0A1S3ZDI1	A0A1S3ZDI1	"transketolase, chloroplastic-like"	4	300172	282907	359009		35363.7	74757.2	211086	331131	84585
A0A1S3ZDM8	A0A1S3ZDM8	dynamin-2A-like	14	202068	291448	172377	225538	86273.4	202544	251016	214695	201424
A0A1S3ZDP9	A0A1S3ZDP9	"probable acyl-activating enzyme 17, peroxisomal"	10	189084	109236	261114	187282	171306	213732	156459	127928	159407
A0A1S3ZDU2	A0A1S3ZDU2	HIPL1 protein-like	22	1.5995e+06	1.1239e+06	829459	2.84403e+06	2.80051e+06	750911	2.32098e+06	975508	1.09704e+06
A0A1S3ZDU3	A0A1S3ZDU3	"acetyl-coenzyme A carboxylase carboxyl transferase subunit alpha, chloroplastic-like"	5	189118	103282	190573	140693	70687.1	142105	229325	180885	171790
A0A1S3ZDZ2	A0A1S3ZDZ2	glycerol kinase-like	3	70460.3	105340	141475	70421.2	55550.9	136846	52468.6	87309.7	74903.9
A0A1S3ZE10	A0A1S3ZE10	neurofilament heavy polypeptide-like	12	625187	182928	1.15855e+06	278543	218544	172744	1.23478e+06	349011	276669
A0A1S3ZE23	A0A1S3ZE23;A0A1S4BWK5	NADP-dependent glyceraldehyde-3-phosphate dehydrogenase;NADP-dependent glyceraldehyde-3-phosphate dehydrogenase-like	6	92020.8	122773	128845	187523	336503	274162	150015	125476	189503
A0A1S3ZE56	A0A1S3ZE56	replication protein A 32 kDa subunit A-like	1		47265.7	235968	126010	185145	158316	77896.8		46451.5
[truncated: 2,396 more rows]
