# Supplementary material for: Effect of the over-dominant expression of proteins on nicotine heterosis via proteomic analysis
Source: Sci Rep. 2021 Oct 26;11:21063. doi: 10.1038/s41598-021-00614-x (PMC8548390; doi:10.1038/s41598-021-00614-x)
Supplement: Supplementary file 3 — Supplementary Information 3. [file 41598_2021_614_MOESM3_ESM.xlsx]

## Sheet: Sheet1
GO_ID	Term	Category	Test	Ref	TestAll	RefAll	Test_per	Ref_per	Over_Under	TestSeqs	RefSeqs	P value	log10(p)	FDR	RichFactor
GO:0072593	reactive oxygen species metabolic process	P	10	72	270	6002	0.037037	0.011996	over	A0A1S3X813,A0A1S4DGN5,A0A1S3XTU2,A0A1S3Z9T6,A0A1S3ZDR0,A0A1S4A107,A0A1S4A594,A0A1S4DJJ7,Q50LG5,Q94IQ1	A0A077D830,A0A1S3X3C5,A0A1S3X813,A0A1S3XAP5,A0A1S3XQ21,A0A1S3Y4L8,A0A1S3ZTX1,A0A1S4APX1,A0A1S4AQT6,A0A1S4B1I2,A0A1S4CIZ9,A0A1S4DGN5,A0A1S4DIN0,A0A1S4DS03,A0A1S4DSG4,A0A1S3WYX0,A0A1S3WZE1,A0A1S3X5P1,A0A1S3XK73,A0A1S3XRT6,A0A1S3XTU2,A0A1S3YAW6,A0A1S3YET7,A0A1S3YKK2,A0A1S3YMB5,A0A1S3YY52,A0A1S3Z4N1,A0A1S3Z4R4,A0A1S3Z9T6,A0A1S3ZDR0,A0A1S3ZFE6,A0A1S3ZGG3,A0A1S3ZT94,A0A1S4A107,A0A1S4A3U5,A0A1S4A4Q0,A0A…	0.00130141	2.88559	0.362526	0.138889
GO:0046835	carbohydrate phosphorylation	P	4	16	270	6002	0.0148148	0.00266578	over	A0A1S3X6W9,A0A1S3YUZ1,A0A1S3Z1S8,A0A1S4DB13	A0A068JCD7,A0A1S3X5H7,A0A1S3X6W9,A0A1S3XZS1,A0A1S3YEC7,A0A1S3YUZ1,A0A1S3Z1S8,A0A1S3ZKW0,A0A1S4AH17,A0A1S4B261,A0A1S4BD28,A0A1S4C8J3,A0A1S4CH99,A0A1S4CJ13,A0A1S4DB13,Q6Q8A3	0.00474617	2.32366	0.362526	0.25
GO:0016782	transferase activity, transferring sulfur-containing groups	F	3	9	270	6002	0.0111111	0.0014995	over	A0A076L2G1,A0A1S3XA26,A0A1S4A2J0	A0A076L2G1,A0A1S3ZKL5,A0A1S3XSW1,A0A1S4AKG1,A0A1S4D4V1,A0A1S4CFT1,A0A1S3XA26,A0A1S4A2J0,A0A1S3ZF13	0.00617855	2.20911	0.362526	0.333333
GO:0006542	glutamine biosynthetic process	P	2	6	270	6002	0.00740741	0.000999667	over	A0A1S3XKM0,A0A1S3YGA9	A0A1S3XKM0,A0A1S3YGA9,A0A1S3YNC4,A0A1S3ZPN7,A0A1S4BD09,A0A1S4D9D3	0.0268207	1.57153	0.362526	0.333333
GO:0016880	acid-ammonia (or amide) ligase activity	F	2	6	270	6002	0.00740741	0.000999667	over	A0A1S3XKM0,A0A1S3YGA9	A0A1S3XKM0,A0A1S3YGA9,A0A1S3YNC4,A0A1S3ZPN7,A0A1S4BD09,A0A1S4D9D3	0.0268207	1.57153	0.362526	0.333333
GO:0009535	chloroplast thylakoid membrane	C	3	17	270	6002	0.0111111	0.00283239	over	A0A140G1S8,A0A1S3ZF94,A0A1S4A824	A0A140G1P7,A0A140G1P8,A0A140G1R2,A0A140G1S2,A0A140G1S8,A0A1S3WZF8,A0A1S3X0Y5,A0A1S3XDN8,A0A1S3XLS3,A0A1S3XYF7,A0A1S3YDM3,A0A1S3YF61,A0A1S3ZF94,A0A1S4A824,A0A1S4AGC9,A0A1S4B8T4,A0A1S4CHS5	0.0383469	1.41627	0.362526	0.176471
GO:0090662	ATP hydrolysis coupled transmembrane transport	P	3	18	270	6002	0.0111111	0.002999	over	A0A1S3Z6E6,A0A1S4DA59,A0A1S3XCD1	A0A140G1P7,A0A140G1S2,A0A1S3X1F6,A0A1S3XI04,A0A1S3XVG7,A0A1S3Y5A9,A0A1S3YPC4,A0A1S3Z3P5,A0A1S3Z6E6,A0A1S3ZF04,A0A1S4A1J2,A0A1S4AIA1,A0A1S4AP74,A0A1S4CK04,A0A1S4D8F1,A0A1S4DA59,Q5M9V4,A0A1S3XCD1	0.0445295	1.35135	0.362526	0.166667
GO:0055035	plastid thylakoid membrane	C	3	18	270	6002	0.0111111	0.002999	over	A0A140G1S8,A0A1S3ZF94,A0A1S4A824	A0A140G1P7,A0A140G1P8,A0A140G1R2,A0A140G1S2,A0A140G1S8,A0A1S3WZF8,A0A1S3X0Y5,A0A1S3XDN8,A0A1S3XLS3,A0A1S3XYF7,A0A1S3YDM3,A0A1S3YF61,A0A1S3ZF94,A0A1S4A824,A0A1S4AGC9,A0A1S4B8T4,A0A1S4CHS5,A0A1S4A8S8	0.0445295	1.35135	0.362526	0.166667
GO:0080022	primary root development	P	1	1	270	6002	0.0037037	0.000166611	over	A0A1S3XFX0	A0A1S3XFX0	0.044985	1.34693	0.362526	1
GO:0010182	sugar mediated signaling pathway	P	1	1	270	6002	0.0037037	0.000166611	over	A0A1S3XFX0	A0A1S3XFX0	0.044985	1.34693	0.362526	1
GO:0000221	vacuolar proton-transporting V-type ATPase, V1 domain	C	1	1	270	6002	0.0037037	0.000166611	over	A0A1S3Z6E6	A0A1S3Z6E6	0.044985	1.34693	0.362526	1
GO:0017049	GTP-Rho binding	F	1	1	270	6002	0.0037037	0.000166611	over	A0A1S3Z3L4	A0A1S3Z3L4	0.044985	1.34693	0.362526	1
GO:0004044	amidophosphoribosyltransferase activity	F	1	1	270	6002	0.0037037	0.000166611	over	A0A1S3XL06	A0A1S3XL06	0.044985	1.34693	0.362526	1
GO:0046537	2,3-bisphosphoglycerate-independent phosphoglycerate mutase activity	F	1	1	270	6002	0.0037037	0.000166611	over	A0A1S3X7V8	A0A1S3X7V8	0.044985	1.34693	0.362526	1
GO:0016663	oxidoreductase activity, acting on other nitrogenous compounds as donors, oxygen as acceptor	F	1	1	270	6002	0.0037037	0.000166611	over	A0A1S3ZYJ3	A0A1S3ZYJ3	0.044985	1.34693	0.362526	1
GO:0070449	elongin complex	C	1	1	270	6002	0.0037037	0.000166611	over	A0A1S3YJ34	A0A1S3YJ34	0.044985	1.34693	0.362526	1
GO:1901363	heterocyclic compound binding	F	63	1151	270	6002	0.233333	0.191769	over	A0A1S3XA42,A0A1S3XJM8,A0A1S3ZJS9,A0A1S4CT85,E2F3S8,A0A1S4A4G2,A0A1S4BRZ6,A0A1S3Y3U0,A0A1S3ZDD8,A0A1S3X2T9,A0A1S3X808,A0A1S4AFB0,A0A1S4BT83,A0A1S4BZ64,A0A1S3Y747,A0A1S4DNT1,A0A1S3WYM6,A0A1S3X6W9,A0A1S3XA26,A0A1S3XFX0,A0A1S3XKM0,A0A1S3XLJ2,A0A1S3XMC0,A0A1S3Y3V3,A0A1S3YGA9,A0A1S3YUZ1,A0A1S3Z5Y0,A0A1S3ZF94,A0A1S3ZR02,A0A1S4A439,A0A1S4AA04,A0A1S4AFV7,A0A1S4B881,A0A1S4B9L8,A0A1S4C432,A0A1S4C7B8,A0A1S4C…	A0A1S3YD67,A0A1S3ZJA6,A0A1S3ZMQ7,A0A1S4AMI2,A0A1S4B5E8,A0A1S4BAS9,A0A1S4BYR7,A0A1S3WY34,A0A1S4CGJ2,A0A1S3XA42,A0A1S3XC77,A0A1S3XEN9,A0A1S3Z157,A0A1S3Z974,A0A1S3ZIE8,A0A1S4A3G9,A0A1S4BAS4,A0A1S4C3R5,A0A1S4D5K0,A0A1S4D817,A0A0S1TP11,A0A1S3WY26,A0A1S3WYW8,A0A1S3X0T3,A0A1S3X0Y5,A0A1S3X0Y6,A0A1S3X1G1,A0A1S3X7C1,A0A1S3X903,A0A1S3X919,A0A1S3X9D6,A0A1S3X9E2,A0A1S3XCF6,A0A1S3XCH4,A0A1S3XDG3,A0A1S3XEJ8,A0A…	0.0473326	1.32484	0.376523	0.054735
