# Supplementary material for: Effect of the over-dominant expression of proteins on nicotine heterosis via proteomic analysis
Source: Sci Rep. 2021 Oct 26;11:21063. doi: 10.1038/s41598-021-00614-x (PMC8548390; doi:10.1038/s41598-021-00614-x)
Supplement: Supplementary file 4 — Supplementary Information 4. [file 41598_2021_614_MOESM4_ESM.xlsx]

## Sheet: Sheet1
Map_ID	Map_Name	Test	TestAll	Ref	RefAll	Test_per	Ref_per	Test_Seq	Ref_Seq	Over_Under	P value	FDR	RichFactor
ko00940	Phenylpropanoid biosynthesis	15	270	158	6002	0.055556	0.026325	A0A1S3Y048 A0A1S4A107 A0A1S4A594 A0A1S4DEF0 A0A1S4AFV7 A0A1S3XTU2 F1T161 A0A1S4DJJ7 A0A1S3Z9T6 A0A1S3ZDR0 A0A1S4DNP9 A0A1S3XQB7 A0A1S3ZR64 Q94IQ1 Q50LG5	Q9XIV8 A0A1S3YET7 A0A1S3YNE2 A0A1S3YKK2 A0A1S4A0M7 A0A1S3YS67 A0A1S4BS79 A0A1S4A6P4 Q9XFL2 A0A1S4AAR6 A0A1S4AE23 A0A1S4BL84 A0A1S3ZD81 A0A1S4AFK8 A0A1S4D6Z4 A0A1S3Y756 A0A1S4AI85 A0A1S3Y048 A0A1S4B2N3 A0A1S4A107 A0A1S4C1T9 A0A1S4BIW4 A0A1S4CK25 A0A1S3ZC67 A0A1S3Z8T4 A0A1S4C127 A0A1S4A4G7 A0A1S4DPJ5 A0A1S4AUW9 A0A1S4DPJ1 A0A1S4BEZ8 A0A1S4DEQ6 A0A1S4ABQ5 A0A1S3Z5S8 A0A1S4A594 A0A1S4ART1 A0A1S4A6J3 …	over	0.00474689	0.410606	0.0949367
ko00051	Fructose and mannose metabolism	6	270	47	6002	0.022222	0.007831	A0A1S3YUZ1 A0A1S4DB13 A0A1S3Z1S8 A0A1S3X6W9 A0A1S3Y8J6 A0A068JFR6	A0A1S3XRI1 A0A1S3ZKW0 A0A1S3YTC7 A0A1S4AAL1 A0A1S4CQ40 A0A1S3XZS1 A0A1S3YUZ1 A0A1S3Y5J4 A0A1S3Z0N4 A0A1S3Z249 A0A1S4DB13 A0A1S4ARB5 A0A1S3Z1S8 A0A1S3ZQM9 A0A1S3XQR5 A0A1S3X6V0 A0A1S4AQG0 A0A1S4CH99 A0A1S4CXS6 A0A1S4B2G1 A0A1S4CJ13 A0A1S3XAM2 A0A1S3X6J1 A0A1S3XNP2 A0A1S4C8J3 A0A068JCD7 A0A1S3ZJS3 A0A1S4A695 A0A1S4AH17 A0A068JIB0 A0A068JD07 A0A1S4D3H6 A0A1S3X2Z0 A0A1S3Y7T8 A0A1S4BBF5 A0A1S3X6W9 A0A…	over	0.0178547	0.636906	0.12766
ko00220	Arginine biosynthesis	3	270	38	6002	0.011111	0.006331	A0A1S3YGA9 A0A1S4DD20 A0A1S3XKM0	A0A1S3ZPN7 A0A1S4B1A9 A0A1S3ZP91 A0A1S3Z790 A0A1S3XN13 A0A1S4CST9 A0A1S3YX56 A0A1S4BD09 A0A1S3ZLM2 A0A1S4D9D3 A0A1S3YNC4 A0A1S4AAP9 A0A1S3XU47 A0A1S3Z3R3 A0A1S3YGA9 A0A1S3Z7A0 A0A1S4DD20 A0A1S4APC8 A0A1S3YQG6 A0A1S3ZLW1 A0A1S4AQ94 A0A1S4ASM7 A0A1S4A3P9 A0A1S3Y1Y9 A0A1S3Z2T7 A0A1S3ZHV9 A0A1S3XKM0 A0A1S4CAZ7 A0A0A8J4Z6 A0A1S3Y9E9 A0A1S4AMP7 A0A1S3XY89 A0A1S3XDE1 A0A1S3Z1U0 A0A1S4CNP0 A0A1S3YC63 A0A…	over	0.243136	0.770177	0.0789474
ko00250	Alanine, aspartate and glutamate metabolism	4	270	59	6002	0.014815	0.00983	A0A1S4A1V3 A0A1S3YGA9 A0A1S3XL06 A0A1S3XKM0	A0A1S4CC82 A0A1S3ZPN7 A0A1S3ZP91 A0A1S3XKP8 A0A1S4CP92 A0A1S4A865 A0A1S4C601 U3RJ91 A0A1S3XN13 A0A1S4B8P7 A0A1S4AI09 A0A1S4DIN9 A0A1S3ZUV3 A0A1S3YX56 A0A1S4BD09 A0A1S4D9D3 A0A1S4D4P1 A0A1S4A1V3 A0A1S3YNC4 A0A1S4AAP9 A0A1S4AIS8 A0A1S3XU47 A0A1S3ZNV6 A0A1S3YGA9 A0A1S3ZDG6 A0A1S3ZLP3 A0A1S3YP68 A0A1S3YT57 A0A1S3ZLR0 A0A1S4B6G7 A0A1S4AZA4 A0A1S3Z7A0 A0A1S3YQG6 A0A1S3X0N1 A0A1S3ZLW1 A0A1S3XL06 A0A1S4A…	over	0.273575	0.770177	0.0677966
ko00760	Nicotinate and nicotinamide metabolism	1	270	7	6002	0.003704	0.001166	A0A1S4CB73	A0A1S3X231 A0A1S4CB73 A0A1S4D475 A0A1S4BZI5 A0A1S4AE29 A0A1S4BJT3 A0A1S4DFD3	over	0.275565	0.770177	0.142857
ko00950	Isoquinoline alkaloid biosynthesis	2	270	24	6002	0.007407	0.003999	A0A1S3XGH3 A0A1S3Y7P7	A0A1S4AY85 A0A1S3ZW98 A0A1S4ARS7 A0A1S3XGH3 A0A1S3WXT9 A0A1S4BS42 A0A1S3Y7P7 A0A1S3X216 A0A1S4B499 A0A1S3ZGA9 A0A1S3ZJN1 A0A1S3YQG6 A0A1S3ZLW1 A0A1S4B421 A0A1S4ASM7 A0A1S4BPJ1 A0A1S4B7N5 A0A1S3YVF2 A0A1S4BDC4 A0A1S4BPI1 A0A1S3XSG2 A0A1S3Y9E9 A0A1S3XDE1 A0A1S4CNP0	over	0.294155	0.771042	0.0833333
ko00240	Pyrimidine metabolism	2	270	35	6002	0.007407	0.005831	A0A1S3Y2K8 A0A1S4CPD1	A0A1S3X231 A0A1S3XXM4 A0A1S3ZUE6 A0A1S4A1Q9 A0A1S3ZMR4 A0A1S4B8P7 A0A1S3X0I2 A0A1S4D1I3 A0A1S4D013 A0A1S4DK48 A0A1S3ZDG6 A0A1S4BM72 A0A1S3YP68 A0A1S3XRQ5 A0A1S3YY76 A0A1S3XMH7 A0A1S3Z6Z0 A0A1S3XET6 A0A1S4ATQ9 A0A1S3XTY9 A0A1S3ZKX5 A0A1S4A7T6 A0A1S4DPS7 A0A1S3X9D6 A0A1S4C287 A0A1S4B400 A0A1S3YE52 A0A1S4B8M1 A0A1S3Z858 A0A1S4BMA9 A0A1S3YBW3 A0A1S3Y2K8 A0A1S4D841 A0A1S4C4M6 A0A1S4CPD1	over	0.471611	0.789379	0.0571429
ko00230	Purine metabolism	3	270	61	6002	0.011111	0.010163	A0A1S3ZYJ3 A0A1S3ZJS9 A0A1S3XL06	A0A1S3XXM4 A0A1S3ZUE6 A0A1S4A6S4 A0A1S3Y892 A0A1S3XKP8 A0A1S3ZAY2 A0A1S3XEK0 A0A1S3ZYJ3 A0A1S4B0Q7 A0A1S4AA92 A0A1S4BCV8 A0A1S3X706 A0A1S3X2H3 A0A1S3Z0B7 A0A1S4AQN5 A0A1S3YZJ0 A0A1S3Z4L8 A0A1S4D9F1 A0A1S4D742 A0A1S4CGW7 A0A1S4BCC5 A0A1S4BWQ6 A0A1S4DK24 A0A1S3ZJS9 A0A1S3XE96 A0A1S3YR78 A0A1S3ZLP3 A0A1S4ACC3 A0A1S3Y0G9 A0A1S3XRQ5 A0A1S3YY76 A0A1S4DQX8 A0A1S3ZLR0 A0A1S3XET6 A0A1S4DPF3 A0A1S3X040 A0A…	over	0.522148	0.789379	0.0491803
ko00020	Citrate cycle (TCA cycle)	3	270	68	6002	0.011111	0.01133	A0A1S3YKI8 A0A1S3YGR9 A0A1S4B4G8	A0A1S3YKI8 A0A1S4C8W0 A0A1S4C004 A0A1S4AC19 A0A1S3YGR9 A0A1S3ZW53 A0A1S4CKP8 A0A1S3YSJ7 A0A1S3ZLY0 A0A1S3XFZ4 A0A1S3YRF4 A0A1S4C5K2 A0A1S4A473 A0A1S3WZQ8 A0A1S4ALQ5 A0A1S3YIZ0 A0A1S4C175 A0A1S4B4G8 A0A1S3Y542 A0A1S4AYE8 A0A1S3YQ39 A0A1S4AVB8 A0A1S3XSQ4 A0A1S4CM31 A0A1S4AK33 A0A1S4CPN2 A0A1S3ZM96 A0A1S4D3F6 A0A1S3X1E5 A0A1S3XUI8 A0A1S3YK19 A0A1S4A899 A0A1S4AGV0 A0A075EZS4 A0A075F1V0 A0A1S4C6W5 A0A…	under	0.59655	0.789379	0.0441176
ko00480	Glutathione metabolism	4	270	105	6002	0.014815	0.017494	A0A1S4AC68 A0A1S3Y8V8 A0A1S4BCX2 A0A1S3YUL3	P25317 P80461 A0A1S3XBD0 A0A1S3ZPS4 A0A1S4AJB2 A0A1S3YEA6 A0A1S4C8H1 A0A1S4AC68 A0A1S3Y307 A0A1S4C3N5 A0A1S3XZP3 A0A1S3YUL8 A0A1S3XUZ6 A0A1S3Z2Q8 A0A1S3Z195 A0A1S4BDE5 A0A1S4CMB7 A0A1S4DBZ6 A0A1S3X0J2 A0A1S4APF7 A0A1S4BKX7 A0A1S4BJS6 A0A1S4CQJ4 A0A1S4CS55 A0A1S4A868 A0A1S4CY94 A0A1S4D290 A0A1S3XIX1 A0A1S3Y8V8 A0A1S4D1D6 A0A1S4BQE0 A0A1S4D3B6 A0A1S3Y546 A0A1S3WYG6 A0A1S3YTX6 A0A1S3YEE6 A0A1S3ZWY7 …	under	0.702528	0.810248	0.0380952
ko00860	Porphyrin and chlorophyll metabolism	2	270	19	6002	0.007407	0.003166	A0A1S4C5X4 A0A1S4A3B3	A0A1S3Y052 A0A1S4C5X4 A0A1S3YUH8 A0A1S4DF13 A0A1S3X075 A0A1S4D6G2 A0A1S3XTT0 A0A1S4AAS5 A0A1S3YBT7 A0A1S4BQX4 A0A1S3XSC6 A0A1S4CGA1 A0A1S3X4E0 A0A1S3YD67 A0A1S3XIN7 A0A1S4DHA4 A9YTW5 A0A1S4A3B3 A0A1S3XMU0	over	0.209578	0.770177	0.105263
ko00520	Amino sugar and nucleotide sugar metabolism	6	270	99	6002	0.022222	0.016495	A0A1S3X611 A0A1S4BLL1 A0A1S4DB13 A0A1S3Z1S8 A0A1S3XGA2 A0A1S3Y8J6	A0A1S4BT88 A0A1S3YT04 A0A1S4D4C8 A0A1S4B3F1 A0A1S3ZI20 A0A1S4C989 A0A1S4A6S4 A0A1S4CSY2 A0A1S3ZVW5 A0A1S4BFS2 A0A1S4CSC4 A0A1S3ZKW0 A0A1S3ZP30 A0A1S3YXZ4 A0A1S3ZNG5 A0A1S3XCI1 A0A1S4CLM5 A0A1S3YD81 A0A1S3X611 A0A1S3YBU5 A0A1S3X706 A0A1S4CPJ2 A0A1S3XZS1 A0A1S3XKZ4 A0A1S4BPW2 A0A1S3Z0B7 A0A1S3Y5J4 A0A1S3YRD6 A0A1S3Z9J7 A0A1S3ZXE3 A0A1S4CVB2 A0A1S4C2N5 A0A1S4BLL1 A0A1S3Y1V9 A0A1S4D7J1 A0A1S3XEC4 A0A…	over	0.286097	0.771042	0.0606061
ko00980	Metabolism of xenobiotics by cytochrome P450	3	270	57	6002	0.011111	0.009497	A0A1S4AC68 A0A1S4BCX2 A0A1S3YUL3	P25317 A0A1S3ZPS4 A0A1S4AJB2 A0A1S3YEA6 A0A1S4C8H1 A0A1S4AC68 A0A1S3Y307 A0A1S3XZP3 A0A1S3YUL8 A0A1S3XUZ6 A0A1S4BDE5 A0A1S3X0J2 A0A1S4CQJ4 A0A1S4CS55 A0A1S4A868 A0A1S4CY94 A0A1S4D290 A0A1S3XIX1 A0A1S4D1D6 A0A1S4BQE0 A0A1S4D3B6 A0A1S3Y546 A0A1S3YTX6 A0A1S3YLS8 A0A1S3YEE6 A0A1S4CJX9 A0A1S4AX14 A0A1S4BJM8 A0A1S3XWK1 A0A1S4BZT5 A0A1S4D3A3 A0A1S4C815 A0A1S3YMK4 A0A1S4CYD1 A0A1S3YU69 A0A1S4ASD7 A0A1S4B…	over	0.476457	0.789379	0.0526316
ko00010	Glycolysis / Gluconeogenesis	5	270	120	6002	0.018519	0.019993	A0A1S3ZZL0 A0A1S3YUZ1 A0A1S3ZJS9 A0A1S3X6W9 A0A068JFR6	P09094 A0A1S4BT88 A0A1S4D4C8 A0A1S3ZZL0 A0A1S4A6S4 A0A1S3Z7P7 A0A1S3YSN4 A0A1S4C8W0 A0A1S4C004 A0A1S3Y892 A0A1S4BGN1 A0A1S3ZM28 A0A1S3ZKW0 A0A1S3ZP30 A0A1S4DNF2 A0A1S3Z828 A0A1S3YME9 A0A1S4AAL1 A0A1S3ZMR6 A0A1S3XMD9 A0A1S3ZLY0 A0A1S3XFZ4 A0A1S3X706 A0A1S4CQ40 A0A1S3X2H3 A0A1S3XZS1 A0A1S4BTZ7 A0A1S4AYR2 A0A1S3YUZ1 A0A1S3Z0B7 A0A1S3Z0N4 A0A1S4ALQ5 A0A1S4C175 A0A1S3Z4L8 A0A1S4D9F1 A0A1S3YLS8 A0A1S3Y…	under	0.6338	0.79993	0.0416667
